# Supplementary material for: Many chronological aging clocks can be found throughout the epigenome: Implications for quantifying biological aging
Source: Aging Cell. 2021 Oct 16;20(11):e13492. doi: 10.1111/acel.13492 (PMC8590098; doi:10.1111/acel.13492)
Supplement: Supplementary file 2 — Supproting Information 2 [file ACEL-20-e13492-s003.csv]

	Unnamed: 0	Unnamed: 0.1	TaxonID	PlatformID	ExperimentID	Molecule	Age	Gender	TissueID	TissueName	gsm	state
0	GSM991986	GSM991986	9606	13534	40360	genomic DNA	63.0	F	484	frontal lobe	GSM991986	ms
1	GSM991987	GSM991987	9606	13534	40360	genomic DNA	74.0	F	484	frontal lobe	GSM991987	ms
2	GSM991988	GSM991988	9606	13534	40360	genomic DNA	64.0	F	484	frontal lobe	GSM991988	ms
3	GSM991989	GSM991989	9606	13534	40360	genomic DNA	50.0	F	484	frontal lobe	GSM991989	ms
4	GSM991990	GSM991990	9606	13534	40360	genomic DNA	42.0	F	484	frontal lobe	GSM991990	ms
5	GSM991991	GSM991991	9606	13534	40360	genomic DNA	54.0	F	484	frontal lobe	GSM991991	ms
6	GSM991992	GSM991992	9606	13534	40360	genomic DNA	35.0	F	484	frontal lobe	GSM991992	ms
7	GSM991993	GSM991993	9606	13534	40360	genomic DNA	49.0	F	484	frontal lobe	GSM991993	ms
8	GSM991994	GSM991994	9606	13534	40360	genomic DNA	51.0	F	484	frontal lobe	GSM991994	ms
9	GSM991995	GSM991995	9606	13534	40360	genomic DNA	75.0	F	484	frontal lobe	GSM991995	ms
10	GSM991996	GSM991996	9606	13534	40360	genomic DNA	50.0	F	484	frontal lobe	GSM991996	ms
11	GSM991997	GSM991997	9606	13534	40360	genomic DNA	49.0	F	484	frontal lobe	GSM991997	ms
12	GSM991998	GSM991998	9606	13534	40360	genomic DNA	51.0	F	484	frontal lobe	GSM991998	ms
13	GSM991999	GSM991999	9606	13534	40360	genomic DNA	60.0	F	484	frontal lobe	GSM991999	ms
14	GSM992000	GSM992000	9606	13534	40360	genomic DNA	61.0	F	484	frontal lobe	GSM992000	ms
15	GSM992001	GSM992001	9606	13534	40360	genomic DNA	57.0	F	484	frontal lobe	GSM992001	ms
16	GSM992002	GSM992002	9606	13534	40360	genomic DNA	59.0	F	484	frontal lobe	GSM992002	ms
17	GSM992003	GSM992003	9606	13534	40360	genomic DNA	61.0	M	484	frontal lobe	GSM992003	ms
18	GSM992004	GSM992004	9606	13534	40360	genomic DNA	55.0	M	484	frontal lobe	GSM992004	ms
19	GSM992005	GSM992005	9606	13534	40360	genomic DNA	45.0	M	484	frontal lobe	GSM992005	ms
20	GSM992006	GSM992006	9606	13534	40360	genomic DNA	59.0	M	484	frontal lobe	GSM992006	ms
21	GSM992007	GSM992007	9606	13534	40360	genomic DNA	78.0	M	484	frontal lobe	GSM992007	ms
22	GSM992008	GSM992008	9606	13534	40360	genomic DNA	46.0	M	484	frontal lobe	GSM992008	ms
23	GSM992010	GSM992010	9606	13534	40360	genomic DNA	54.0	M	484	frontal lobe	GSM992010	ms
24	GSM992011	GSM992011	9606	13534	40360	genomic DNA	55.0	M	484	frontal lobe	GSM992011	ms
25	GSM992012	GSM992012	9606	13534	40360	genomic DNA	44.0	M	484	frontal lobe	GSM992012	ms
26	GSM992013	GSM992013	9606	13534	40360	genomic DNA	53.0	M	484	frontal lobe	GSM992013	ms
27	GSM992014	GSM992014	9606	13534	40360	genomic DNA	54.0	F	484	frontal lobe	GSM992014	c
28	GSM992015	GSM992015	9606	13534	40360	genomic DNA	76.0	F	484	frontal lobe	GSM992015	c
29	GSM992016	GSM992016	9606	13534	40360	genomic DNA	71.0	F	484	frontal lobe	GSM992016	c
30	GSM992017	GSM992017	9606	13534	40360	genomic DNA	72.0	F	484	frontal lobe	GSM992017	c
31	GSM992018	GSM992018	9606	13534	40360	genomic DNA	79.0	F	484	frontal lobe	GSM992018	c
32	GSM992019	GSM992019	9606	13534	40360	genomic DNA	59.0	F	484	frontal lobe	GSM992019	c
33	GSM992020	GSM992020	9606	13534	40360	genomic DNA	73.0	F	484	frontal lobe	GSM992020	c
34	GSM992021	GSM992021	9606	13534	40360	genomic DNA	64.0	M	484	frontal lobe	GSM992021	c
35	GSM992022	GSM992022	9606	13534	40360	genomic DNA	58.0	M	484	frontal lobe	GSM992022	c
36	GSM992023	GSM992023	9606	13534	40360	genomic DNA	68.0	M	484	frontal lobe	GSM992023	c
37	GSM992024	GSM992024	9606	13534	40360	genomic DNA	54.0	M	484	frontal lobe	GSM992024	c
38	GSM992025	GSM992025	9606	13534	40360	genomic DNA	66.0	M	484	frontal lobe	GSM992025	c
39	GSM992026	GSM992026	9606	13534	40360	genomic DNA	68.0	M	484	frontal lobe	GSM992026	c
40	GSM992027	GSM992027	9606	13534	40360	genomic DNA	58.0	M	484	frontal lobe	GSM992027	c
41	GSM992028	GSM992028	9606	13534	40360	genomic DNA	64.0	M	484	frontal lobe	GSM992028	c
42	GSM992029	GSM992029	9606	13534	40360	genomic DNA	81.0	M	484	frontal lobe	GSM992029	c
43	GSM992030	GSM992030	9606	13534	40360	genomic DNA	71.0	M	484	frontal lobe	GSM992030	c
44	GSM992031	GSM992031	9606	13534	40360	genomic DNA	53.0	M	484	frontal lobe	GSM992031	c
45	GSM992032	GSM992032	9606	13534	40360	genomic DNA	71.0	M	484	frontal lobe	GSM992032	c
46	GSM1024873	GSM1024873	9606	13534	41826	genomic DNA	47.0	M	484	frontal lobe	GSM1024873	de
47	GSM1024874	GSM1024874	9606	13534	41826	genomic DNA	47.0	M	484	frontal lobe	GSM1024874	de
48	GSM1024875	GSM1024875	9606	13534	41826	genomic DNA	30.0	F	484	frontal lobe	GSM1024875	c
49	GSM1024880	GSM1024880	9606	13534	41826	genomic DNA	47.0	M	484	frontal lobe	GSM1024880	c
50	GSM1024881	GSM1024881	9606	13534	41826	genomic DNA	29.0	F	484	frontal lobe	GSM1024881	de
51	GSM1024882	GSM1024882	9606	13534	41826	genomic DNA	29.0	F	484	frontal lobe	GSM1024882	de
52	GSM1024883	GSM1024883	9606	13534	41826	genomic DNA	30.0	F	484	frontal lobe	GSM1024883	c
53	GSM1024884	GSM1024884	9606	13534	41826	genomic DNA	47.0	M	484	frontal lobe	GSM1024884	c
54	GSM1024887	GSM1024887	9606	13534	41826	genomic DNA	42.0	F	484	frontal lobe	GSM1024887	de
55	GSM1024889	GSM1024889	9606	13534	41826	genomic DNA	42.0	F	484	frontal lobe	GSM1024889	c
56	GSM1024892	GSM1024892	9606	13534	41826	genomic DNA	42.0	F	484	frontal lobe	GSM1024892	c
57	GSM1024894	GSM1024894	9606	13534	41826	genomic DNA	42.0	F	484	frontal lobe	GSM1024894	de
58	GSM1024900	GSM1024900	9606	13534	41826	genomic DNA	43.0	F	484	frontal lobe	GSM1024900	c
59	GSM1024902	GSM1024902	9606	13534	41826	genomic DNA	43.0	F	484	frontal lobe	GSM1024902	de
60	GSM1024903	GSM1024903	9606	13534	41826	genomic DNA	43.0	F	484	frontal lobe	GSM1024903	c
61	GSM1024905	GSM1024905	9606	13534	41826	genomic DNA	43.0	F	484	frontal lobe	GSM1024905	de
62	GSM1024909	GSM1024909	9606	13534	41826	genomic DNA	26.0	F	484	frontal lobe	GSM1024909	c
63	GSM1024912	GSM1024912	9606	13534	41826	genomic DNA	26.0	F	484	frontal lobe	GSM1024912	c
64	GSM1024913	GSM1024913	9606	13534	41826	genomic DNA	46.0	M	484	frontal lobe	GSM1024913	de
65	GSM1024914	GSM1024914	9606	13534	41826	genomic DNA	26.0	F	484	frontal lobe	GSM1024914	de
66	GSM1024915	GSM1024915	9606	13534	41826	genomic DNA	46.0	M	484	frontal lobe	GSM1024915	de
67	GSM1024916	GSM1024916	9606	13534	41826	genomic DNA	26.0	F	484	frontal lobe	GSM1024916	de
68	GSM1024917	GSM1024917	9606	13534	41826	genomic DNA	46.0	M	484	frontal lobe	GSM1024917	c
69	GSM1024920	GSM1024920	9606	13534	41826	genomic DNA	46.0	M	484	frontal lobe	GSM1024920	c
70	GSM1024923	GSM1024923	9606	13534	41826	genomic DNA	48.0	F	484	frontal lobe	GSM1024923	c
71	GSM1024924	GSM1024924	9606	13534	41826	genomic DNA	47.0	F	484	frontal lobe	GSM1024924	de
72	GSM1024925	GSM1024925	9606	13534	41826	genomic DNA	47.0	F	484	frontal lobe	GSM1024925	de
73	GSM1024932	GSM1024932	9606	13534	41826	genomic DNA	48.0	F	484	frontal lobe	GSM1024932	c
74	GSM1024935	GSM1024935	9606	13534	41826	genomic DNA	47.0	F	484	frontal lobe	GSM1024935	de
75	GSM1024938	GSM1024938	9606	13534	41826	genomic DNA	50.0	M	484	frontal lobe	GSM1024938	c
76	GSM1024939	GSM1024939	9606	13534	41826	genomic DNA	47.0	F	484	frontal lobe	GSM1024939	c
77	GSM1024941	GSM1024941	9606	13534	41826	genomic DNA	47.0	F	484	frontal lobe	GSM1024941	c
78	GSM1024942	GSM1024942	9606	13534	41826	genomic DNA	47.0	F	484	frontal lobe	GSM1024942	de
79	GSM1024943	GSM1024943	9606	13534	41826	genomic DNA	31.0	F	484	frontal lobe	GSM1024943	de
80	GSM1024946	GSM1024946	9606	13534	41826	genomic DNA	31.0	F	484	frontal lobe	GSM1024946	c
81	GSM1024947	GSM1024947	9606	13534	41826	genomic DNA	40.0	F	484	frontal lobe	GSM1024947	c
82	GSM1024950	GSM1024950	9606	13534	41826	genomic DNA	40.0	F	484	frontal lobe	GSM1024950	c
83	GSM1024951	GSM1024951	9606	13534	41826	genomic DNA	41.0	F	484	frontal lobe	GSM1024951	de
84	GSM1024952	GSM1024952	9606	13534	41826	genomic DNA	31.0	F	484	frontal lobe	GSM1024952	de
85	GSM1024953	GSM1024953	9606	13534	41826	genomic DNA	31.0	F	484	frontal lobe	GSM1024953	c
86	GSM1024954	GSM1024954	9606	13534	41826	genomic DNA	41.0	F	484	frontal lobe	GSM1024954	de
87	GSM1024955	GSM1024955	9606	13534	41826	genomic DNA	35.0	M	484	frontal lobe	GSM1024955	c
88	GSM1024957	GSM1024957	9606	13534	41826	genomic DNA	35.0	M	484	frontal lobe	GSM1024957	c
89	GSM1024958	GSM1024958	9606	13534	41826	genomic DNA	48.0	M	484	frontal lobe	GSM1024958	de
90	GSM1024960	GSM1024960	9606	13534	41826	genomic DNA	48.0	M	484	frontal lobe	GSM1024960	c
91	GSM1024961	GSM1024961	9606	13534	41826	genomic DNA	48.0	M	484	frontal lobe	GSM1024961	de
92	GSM1024964	GSM1024964	9606	13534	41826	genomic DNA	35.0	M	484	frontal lobe	GSM1024964	de
93	GSM1024965	GSM1024965	9606	13534	41826	genomic DNA	48.0	M	484	frontal lobe	GSM1024965	c
94	GSM1024966	GSM1024966	9606	13534	41826	genomic DNA	35.0	M	484	frontal lobe	GSM1024966	de
95	GSM1024968	GSM1024968	9606	13534	41826	genomic DNA	36.0	F	484	frontal lobe	GSM1024968	c
96	GSM1024969	GSM1024969	9606	13534	41826	genomic DNA	50.0	M	484	frontal lobe	GSM1024969	c
97	GSM1024970	GSM1024970	9606	13534	41826	genomic DNA	50.0	M	484	frontal lobe	GSM1024970	de
98	GSM1024973	GSM1024973	9606	13534	41826	genomic DNA	50.0	M	484	frontal lobe	GSM1024973	c
99	GSM1024974	GSM1024974	9606	13534	41826	genomic DNA	36.0	F	484	frontal lobe	GSM1024974	c
100	GSM1024976	GSM1024976	9606	13534	41826	genomic DNA	50.0	M	484	frontal lobe	GSM1024976	de
101	GSM1024977	GSM1024977	9606	13534	41826	genomic DNA	35.0	F	484	frontal lobe	GSM1024977	de
102	GSM1024978	GSM1024978	9606	13534	41826	genomic DNA	35.0	F	484	frontal lobe	GSM1024978	de
103	GSM1024979	GSM1024979	9606	13534	41826	genomic DNA	52.0	M	484	frontal lobe	GSM1024979	c
104	GSM1024980	GSM1024980	9606	13534	41826	genomic DNA	52.0	M	484	frontal lobe	GSM1024980	de
105	GSM1024982	GSM1024982	9606	13534	41826	genomic DNA	78.0	M	484	frontal lobe	GSM1024982	de
106	GSM1024983	GSM1024983	9606	13534	41826	genomic DNA	79.0	M	484	frontal lobe	GSM1024983	c
107	GSM1024984	GSM1024984	9606	13534	41826	genomic DNA	52.0	M	484	frontal lobe	GSM1024984	de
108	GSM1024986	GSM1024986	9606	13534	41826	genomic DNA	52.0	M	484	frontal lobe	GSM1024986	c
109	GSM1024987	GSM1024987	9606	13534	41826	genomic DNA	79.0	M	484	frontal lobe	GSM1024987	c
110	GSM1024988	GSM1024988	9606	13534	41826	genomic DNA	78.0	M	484	frontal lobe	GSM1024988	de
111	GSM1024991	GSM1024991	9606	13534	41826	genomic DNA	50.0	M	484	frontal lobe	GSM1024991	c
112	GSM1024992	GSM1024992	9606	13534	41826	genomic DNA	50.0	M	484	frontal lobe	GSM1024992	c
113	GSM1024993	GSM1024993	9606	13534	41826	genomic DNA	50.0	M	484	frontal lobe	GSM1024993	c
114	GSM1024994	GSM1024994	9606	13534	41826	genomic DNA	50.0	M	484	frontal lobe	GSM1024994	c
115	GSM1024995	GSM1024995	9606	13534	41826	genomic DNA	50.0	M	484	frontal lobe	GSM1024995	c
116	GSM1024996	GSM1024996	9606	13534	41826	genomic DNA	50.0	M	484	frontal lobe	GSM1024996	c
117	GSM1024997	GSM1024997	9606	13534	41826	genomic DNA	50.0	M	484	frontal lobe	GSM1024997	c
118	GSM1024998	GSM1024998	9606	13534	41826	genomic DNA	50.0	M	484	frontal lobe	GSM1024998	c
119	GSM1024999	GSM1024999	9606	13534	41826	genomic DNA	50.0	M	484	frontal lobe	GSM1024999	c
120	GSM1025002	GSM1025002	9606	13534	41826	genomic DNA	42.0	F	484	frontal lobe	GSM1025002	c
121	GSM1025003	GSM1025003	9606	13534	41826	genomic DNA	41.0	F	484	frontal lobe	GSM1025003	de
122	GSM1025004	GSM1025004	9606	13534	41826	genomic DNA	43.0	F	484	frontal lobe	GSM1025004	de
123	GSM1025008	GSM1025008	9606	13534	41826	genomic DNA	43.0	F	484	frontal lobe	GSM1025008	c
124	GSM1025009	GSM1025009	9606	13534	41826	genomic DNA	40.0	F	484	frontal lobe	GSM1025009	c
125	GSM1025010	GSM1025010	9606	13534	41826	genomic DNA	42.0	F	484	frontal lobe	GSM1025010	de
126	GSM1025011	GSM1025011	9606	13534	41826	genomic DNA	78.0	M	484	frontal lobe	GSM1025011	de
127	GSM1025012	GSM1025012	9606	13534	41826	genomic DNA	79.0	M	484	frontal lobe	GSM1025012	c
128	GSM1025013	GSM1025013	9606	13534	41826	genomic DNA	47.0	M	484	frontal lobe	GSM1025013	de
129	GSM1025014	GSM1025014	9606	13534	41826	genomic DNA	47.0	M	484	frontal lobe	GSM1025014	c
130	GSM1025018	GSM1025018	9606	13534	41826	genomic DNA	50.0	M	484	frontal lobe	GSM1025018	de
131	ath	ath	ath	ath	ath	ath	ath	ath	ath	ath	ath	ath
132	ath	ath	ath	ath	ath	ath	ath	ath	ath	ath	ath	ath
133	ath	ath	ath	ath	ath	ath	ath	ath	ath	ath	ath	ath
134	ath	ath	ath	ath	ath	ath	ath	ath	ath	ath	ath	ath
135	ath	ath	ath	ath	ath	ath	ath	ath	ath	ath	ath	ath
136	ath	ath	ath	ath	ath	ath	ath	ath	ath	ath	ath	ath
137	ath	ath	ath	ath	ath	ath	ath	ath	ath	ath	ath	ath
138	ath	ath	ath	ath	ath	ath	ath	ath	ath	ath	ath	ath
139	ath	ath	ath	ath	ath	ath	ath	ath	ath	ath	ath	ath
140	ath	ath	ath	ath	ath	ath	ath	ath	ath	ath	ath	ath
141	ath	ath	ath	ath	ath	ath	ath	ath	ath	ath	ath	ath
142	ath	ath	ath	ath	ath	ath	ath	ath	ath	ath	ath	ath
143	ath	ath	ath	ath	ath	ath	ath	ath	ath	ath	ath	ath
144	ath	ath	ath	ath	ath	ath	ath	ath	ath	ath	ath	ath
145	ath	ath	ath	ath	ath	ath	ath	ath	ath	ath	ath	ath
146	GSM1129701	GSM1129701	9606	13534	46401	genomic DNA	88.0	F	0	tissues, cell types and enzyme sources	GSM1129701	c
147	GSM1129702	GSM1129702	9606	13534	46401	genomic DNA	69.0	F	0	tissues, cell types and enzyme sources	GSM1129702	c
148	GSM1129703	GSM1129703	9606	13534	46401	genomic DNA	71.0	M	0	tissues, cell types and enzyme sources	GSM1129703	c
149	GSM1129704	GSM1129704	9606	13534	46401	genomic DNA	69.0	M	0	tissues, cell types and enzyme sources	GSM1129704	c
150	GSM1129705	GSM1129705	9606	13534	46401	genomic DNA	55.0	M	0	tissues, cell types and enzyme sources	GSM1129705	c
151	GSM1129706	GSM1129706	9606	13534	46401	genomic DNA	65.0	F	0	tissues, cell types and enzyme sources	GSM1129706	c
152	GSM1129707	GSM1129707	9606	13534	46401	genomic DNA	73.0	M	0	tissues, cell types and enzyme sources	GSM1129707	c
153	GSM1129708	GSM1129708	9606	13534	46401	genomic DNA	45.0	M	0	tissues, cell types and enzyme sources	GSM1129708	c
154	GSM1129709	GSM1129709	9606	13534	46401	genomic DNA	65.0	M	0	tissues, cell types and enzyme sources	GSM1129709	c
155	GSM1129710	GSM1129710	9606	13534	46401	genomic DNA	61.0	M	0	tissues, cell types and enzyme sources	GSM1129710	c
156	GSM1129711	GSM1129711	9606	13534	46401	genomic DNA	71.0	F	0	tissues, cell types and enzyme sources	GSM1129711	c
157	GSM1129712	GSM1129712	9606	13534	46401	genomic DNA	54.0	F	0	tissues, cell types and enzyme sources	GSM1129712	c
158	GSM1129713	GSM1129713	9606	13534	46401	genomic DNA	46.0	M	0	tissues, cell types and enzyme sources	GSM1129713	c
159	GSM1129714	GSM1129714	9606	13534	46401	genomic DNA	72.0	M	0	tissues, cell types and enzyme sources	GSM1129714	c
160	GSM1129715	GSM1129715	9606	13534	46401	genomic DNA	78.0	M	0	tissues, cell types and enzyme sources	GSM1129715	c
161	ath	ath	ath	ath	ath	ath	ath	ath	ath	ath	ath	ath
162	ath	ath	ath	ath	ath	ath	ath	ath	ath	ath	ath	ath
163	ath	ath	ath	ath	ath	ath	ath	ath	ath	ath	ath	ath
164	ath	ath	ath	ath	ath	ath	ath	ath	ath	ath	ath	ath
165	ath	ath	ath	ath	ath	ath	ath	ath	ath	ath	ath	ath
166	ath	ath	ath	ath	ath	ath	ath	ath	ath	ath	ath	ath
167	ath	ath	ath	ath	ath	ath	ath	ath	ath	ath	ath	ath
168	ath	ath	ath	ath	ath	ath	ath	ath	ath	ath	ath	ath
169	ath	ath	ath	ath	ath	ath	ath	ath	ath	ath	ath	ath
170	ath	ath	ath	ath	ath	ath	ath	ath	ath	ath	ath	ath
171	ath	ath	ath	ath	ath	ath	ath	ath	ath	ath	ath	ath
172	ath	ath	ath	ath	ath	ath	ath	ath	ath	ath	ath	ath
173	ath	ath	ath	ath	ath	ath	ath	ath	ath	ath	ath	ath
174	ath	ath	ath	ath	ath	ath	ath	ath	ath	ath	ath	ath
175	ath	ath	ath	ath	ath	ath	ath	ath	ath	ath	ath	ath
176	ath	ath	ath	ath	ath	ath	ath	ath	ath	ath	ath	ath
177	ath	ath	ath	ath	ath	ath	ath	ath	ath	ath	ath	ath
178	ath	ath	ath	ath	ath	ath	ath	ath	ath	ath	ath	ath
179	ath	ath	ath	ath	ath	ath	ath	ath	ath	ath	ath	ath
180	GSM1174837	GSM1174837	9606	13534	48325	genomic DNA	54.0	M	759	liver	GSM1174837	c
181	GSM1174838	GSM1174838	9606	13534	48325	genomic DNA	82.0	M	759	liver	GSM1174838	c
182	GSM1174839	GSM1174839	9606	13534	48325	genomic DNA	53.0	M	759	liver	GSM1174839	c
183	GSM1174840	GSM1174840	9606	13534	48325	genomic DNA	51.0	M	759	liver	GSM1174840	c
184	GSM1174841	GSM1174841	9606	13534	48325	genomic DNA	70.0	M	759	liver	GSM1174841	c
185	GSM1174843	GSM1174843	9606	13534	48325	genomic DNA	83.0	M	759	liver	GSM1174843	c
186	GSM1174844	GSM1174844	9606	13534	48325	genomic DNA	80.0	M	759	liver	GSM1174844	c
187	GSM1174845	GSM1174845	9606	13534	48325	genomic DNA	80.0	M	759	liver	GSM1174845	c
188	GSM1174846	GSM1174846	9606	13534	48325	genomic DNA	44.0	M	759	liver	GSM1174846	ob
189	GSM1174847	GSM1174847	9606	13534	48325	genomic DNA	45.0	M	759	liver	GSM1174847	c
190	GSM1174848	GSM1174848	9606	13534	48325	genomic DNA	44.0	M	759	liver	GSM1174848	c
191	GSM1174849	GSM1174849	9606	13534	48325	genomic DNA	47.0	M	759	liver	GSM1174849	nafld
192	GSM1174850	GSM1174850	9606	13534	48325	genomic DNA	39.0	M	759	liver	GSM1174850	ob
193	GSM1174851	GSM1174851	9606	13534	48325	genomic DNA	51.0	M	759	liver	GSM1174851	ob
194	GSM1174852	GSM1174852	9606	13534	48325	genomic DNA	43.0	M	759	liver	GSM1174852	ob
195	GSM1174853	GSM1174853	9606	13534	48325	genomic DNA	48.0	M	759	liver	GSM1174853	ob
196	GSM1174854	GSM1174854	9606	13534	48325	genomic DNA	46.0	M	759	liver	GSM1174854	ob
197	GSM1174855	GSM1174855	9606	13534	48325	genomic DNA	46.0	M	759	liver	GSM1174855	nafld
198	GSM1174856	GSM1174856	9606	13534	48325	genomic DNA	51.0	M	759	liver	GSM1174856	nash
199	GSM1174858	GSM1174858	9606	13534	48325	genomic DNA	55.0	M	759	liver	GSM1174858	c
200	GSM1174859	GSM1174859	9606	13534	48325	genomic DNA	32.0	M	759	liver	GSM1174859	nafld
201	GSM1174860	GSM1174860	9606	13534	48325	genomic DNA	40.0	M	759	liver	GSM1174860	nafld
202	GSM1174861	GSM1174861	9606	13534	48325	genomic DNA	50.0	M	759	liver	GSM1174861	ob
203	GSM1174862	GSM1174862	9606	13534	48325	genomic DNA	48.0	M	759	liver	GSM1174862	ob
204	GSM1174863	GSM1174863	9606	13534	48325	genomic DNA	60.0	M	759	liver	GSM1174863	ob
205	GSM1174864	GSM1174864	9606	13534	48325	genomic DNA	45.0	M	759	liver	GSM1174864	ob
206	GSM1174865	GSM1174865	9606	13534	48325	genomic DNA	32.0	M	759	liver	GSM1174865	nash
207	GSM1174866	GSM1174866	9606	13534	48325	genomic DNA	61.0	M	759	liver	GSM1174866	nafld
208	GSM1174867	GSM1174867	9606	13534	48325	genomic DNA	56.0	M	759	liver	GSM1174867	nash
209	GSM1174868	GSM1174868	9606	13534	48325	genomic DNA	51.0	M	759	liver	GSM1174868	ob
210	GSM1174869	GSM1174869	9606	13534	48325	genomic DNA	28.0	M	759	liver	GSM1174869	c
211	GSM1174870	GSM1174870	9606	13534	48325	genomic DNA	47.0	M	759	liver	GSM1174870	nafld
212	GSM1174871	GSM1174871	9606	13534	48325	genomic DNA	46.0	M	759	liver	GSM1174871	ob
213	GSM1174872	GSM1174872	9606	13534	48325	genomic DNA	49.0	M	759	liver	GSM1174872	nash
214	GSM1174873	GSM1174873	9606	13534	48325	genomic DNA	48.0	M	759	liver	GSM1174873	nash
215	GSM1174874	GSM1174874	9606	13534	48325	genomic DNA	42.0	M	759	liver	GSM1174874	nash
216	GSM1174875	GSM1174875	9606	13534	48325	genomic DNA	33.0	M	759	liver	GSM1174875	nash
217	GSM1174876	GSM1174876	9606	13534	48325	genomic DNA	41.0	M	759	liver	GSM1174876	ob
218	GSM1174877	GSM1174877	9606	13534	48325	genomic DNA	44.0	M	759	liver	GSM1174877	nash
219	GSM1174878	GSM1174878	9606	13534	48325	genomic DNA	33.0	M	759	liver	GSM1174878	ob
220	GSM1174880	GSM1174880	9606	13534	48325	genomic DNA	47.0	M	759	liver	GSM1174880	nash
221	GSM1174882	GSM1174882	9606	13534	48325	genomic DNA	42.0	M	759	liver	GSM1174882	c
222	GSM1174884	GSM1174884	9606	13534	48325	genomic DNA	65.0	M	759	liver	GSM1174884	nafld
223	GSM1174885	GSM1174885	9606	13534	48325	genomic DNA	58.0	M	759	liver	GSM1174885	ob
224	GSM1174886	GSM1174886	9606	13534	48325	genomic DNA	44.0	M	759	liver	GSM1174886	ob
225	GSM1174887	GSM1174887	9606	13534	48325	genomic DNA	50.0	M	759	liver	GSM1174887	ob
226	GSM1174888	GSM1174888	9606	13534	48325	genomic DNA	40.0	M	759	liver	GSM1174888	ob
227	GSM1174889	GSM1174889	9606	13534	48325	genomic DNA	38.0	M	759	liver	GSM1174889	nash
228	GSM1174890	GSM1174890	9606	13534	48325	genomic DNA	44.0	M	759	liver	GSM1174890	ob
229	GSM1174891	GSM1174891	9606	13534	48325	genomic DNA	56.0	M	759	liver	GSM1174891	nash
230	GSM1174892	GSM1174892	9606	13534	48325	genomic DNA	48.0	M	759	liver	GSM1174892	ob
231	GSM1174893	GSM1174893	9606	13534	48325	genomic DNA	38.0	M	759	liver	GSM1174893	c
232	GSM1174894	GSM1174894	9606	13534	48325	genomic DNA	73.0	M	759	liver	GSM1174894	c
233	GSM1174895	GSM1174895	9606	13534	48325	genomic DNA	50.0	M	759	liver	GSM1174895	nafld
234	GSM1174896	GSM1174896	9606	13534	48325	genomic DNA	45.0	M	759	liver	GSM1174896	ob
235	GSM1174897	GSM1174897	9606	13534	48325	genomic DNA	48.0	M	759	liver	GSM1174897	ob
236	GSM1174899	GSM1174899	9606	13534	48325	genomic DNA	47.0	M	759	liver	GSM1174899	ob
237	GSM1174900	GSM1174900	9606	13534	48325	genomic DNA	33.0	M	759	liver	GSM1174900	nafld
238	GSM1174901	GSM1174901	9606	13534	48325	genomic DNA	44.0	M	759	liver	GSM1174901	c
239	GSM1174903	GSM1174903	9606	13534	48325	genomic DNA	58.0	M	759	liver	GSM1174903	nash
240	GSM1174906	GSM1174906	9606	13534	48325	genomic DNA	65.0	M	759	liver	GSM1174906	nafld
241	GSM1174907	GSM1174907	9606	13534	48325	genomic DNA	38.0	M	759	liver	GSM1174907	ob
242	GSM1174909	GSM1174909	9606	13534	48325	genomic DNA	32.0	M	759	liver	GSM1174909	ob
243	GSM1174910	GSM1174910	9606	13534	48325	genomic DNA	30.0	M	759	liver	GSM1174910	nash
244	GSM1174911	GSM1174911	9606	13534	48325	genomic DNA	42.0	M	759	liver	GSM1174911	nafld
245	GSM1174912	GSM1174912	9606	13534	48325	genomic DNA	44.0	M	759	liver	GSM1174912	nash
246	GSM1174913	GSM1174913	9606	13534	48325	genomic DNA	49.0	M	759	liver	GSM1174913	nash
247	GSM1174914	GSM1174914	9606	13534	48325	genomic DNA	32.0	M	759	liver	GSM1174914	nafld
248	GSM1174915	GSM1174915	9606	13534	48325	genomic DNA	59.0	M	759	liver	GSM1174915	ob
249	GSM1174916	GSM1174916	9606	13534	48325	genomic DNA	50.0	M	759	liver	GSM1174916	c
250	GSM1174917	GSM1174917	9606	13534	48325	genomic DNA	57.0	M	759	liver	GSM1174917	nafld
251	GSM1299650	GSM1299650	9606	13534	53740	genomic DNA	77.0	M	89	blood	GSM1299650	psp
252	GSM1299651	GSM1299651	9606	13534	53740	genomic DNA	58.0	F	89	blood	GSM1299651	c
253	GSM1299652	GSM1299652	9606	13534	53740	genomic DNA	69.0	M	89	blood	GSM1299652	psp
254	GSM1299653	GSM1299653	9606	13534	53740	genomic DNA	85.0	F	89	blood	GSM1299653	c
255	GSM1299654	GSM1299654	9606	13534	53740	genomic DNA	79.0	M	89	blood	GSM1299654	psp
256	GSM1299655	GSM1299655	9606	13534	53740	genomic DNA	52.0	F	89	blood	GSM1299655	c
257	GSM1299657	GSM1299657	9606	13534	53740	genomic DNA	45.0	F	89	blood	GSM1299657	c
258	GSM1299659	GSM1299659	9606	13534	53740	genomic DNA	80.0	F	89	blood	GSM1299659	c
259	GSM1299660	GSM1299660	9606	13534	53740	genomic DNA	68.0	M	89	blood	GSM1299660	c
260	GSM1299662	GSM1299662	9606	13534	53740	genomic DNA	64.0	M	89	blood	GSM1299662	psp
261	GSM1299663	GSM1299663	9606	13534	53740	genomic DNA	65.0	F	89	blood	GSM1299663	c
262	GSM1299664	GSM1299664	9606	13534	53740	genomic DNA	82.0	M	89	blood	GSM1299664	psp
263	GSM1299665	GSM1299665	9606	13534	53740	genomic DNA	83.0	F	89	blood	GSM1299665	c
264	GSM1299666	GSM1299666	9606	13534	53740	genomic DNA	75.0	M	89	blood	GSM1299666	psp
265	GSM1299667	GSM1299667	9606	13534	53740	genomic DNA	58.0	F	89	blood	GSM1299667	c
266	GSM1299668	GSM1299668	9606	13534	53740	genomic DNA	71.0	F	89	blood	GSM1299668	psp
267	GSM1299669	GSM1299669	9606	13534	53740	genomic DNA	51.0	F	89	blood	GSM1299669	c
268	GSM1299671	GSM1299671	9606	13534	53740	genomic DNA	78.0	F	89	blood	GSM1299671	c
269	GSM1299672	GSM1299672	9606	13534	53740	genomic DNA	68.0	M	89	blood	GSM1299672	c
270	GSM1299674	GSM1299674	9606	13534	53740	genomic DNA	67.0	M	89	blood	GSM1299674	psp
271	GSM1299675	GSM1299675	9606	13534	53740	genomic DNA	80.0	M	89	blood	GSM1299675	c
272	GSM1299676	GSM1299676	9606	13534	53740	genomic DNA	63.0	F	89	blood	GSM1299676	psp
273	GSM1299677	GSM1299677	9606	13534	53740	genomic DNA	79.0	M	89	blood	GSM1299677	c
274	GSM1299678	GSM1299678	9606	13534	53740	genomic DNA	85.0	M	89	blood	GSM1299678	psp
275	GSM1299679	GSM1299679	9606	13534	53740	genomic DNA	72.0	F	89	blood	GSM1299679	c
276	GSM1299681	GSM1299681	9606	13534	53740	genomic DNA	72.0	M	89	blood	GSM1299681	c
277	GSM1299683	GSM1299683	9606	13534	53740	genomic DNA	77.0	F	89	blood	GSM1299683	c
278	GSM1299685	GSM1299685	9606	13534	53740	genomic DNA	60.0	F	89	blood	GSM1299685	c
279	GSM1299687	GSM1299687	9606	13534	53740	genomic DNA	81.0	F	89	blood	GSM1299687	c
280	GSM1299688	GSM1299688	9606	13534	53740	genomic DNA	65.0	M	89	blood	GSM1299688	psp
281	GSM1299689	GSM1299689	9606	13534	53740	genomic DNA	80.0	F	89	blood	GSM1299689	c
282	GSM1299690	GSM1299690	9606	13534	53740	genomic DNA	74.0	M	89	blood	GSM1299690	psp
283	GSM1299691	GSM1299691	9606	13534	53740	genomic DNA	45.0	M	89	blood	GSM1299691	c
284	GSM1299693	GSM1299693	9606	13534	53740	genomic DNA	79.0	F	89	blood	GSM1299693	c
285	GSM1299695	GSM1299695	9606	13534	53740	genomic DNA	93.0	F	89	blood	GSM1299695	c
286	GSM1299696	GSM1299696	9606	13534	53740	genomic DNA	83.0	F	89	blood	GSM1299696	c
287	GSM1299697	GSM1299697	9606	13534	53740	genomic DNA	34.0	M	89	blood	GSM1299697	ftd
288	GSM1299698	GSM1299698	9606	13534	53740	genomic DNA	68.0	F	89	blood	GSM1299698	psp
289	GSM1299699	GSM1299699	9606	13534	53740	genomic DNA	68.0	F	89	blood	GSM1299699	c
290	GSM1299701	GSM1299701	9606	13534	53740	genomic DNA	79.0	F	89	blood	GSM1299701	c
291	GSM1299702	GSM1299702	9606	13534	53740	genomic DNA	54.0	M	89	blood	GSM1299702	psp
292	GSM1299703	GSM1299703	9606	13534	53740	genomic DNA	67.0	F	89	blood	GSM1299703	c
293	GSM1299705	GSM1299705	9606	13534	53740	genomic DNA	51.0	F	89	blood	GSM1299705	c
294	GSM1299707	GSM1299707	9606	13534	53740	genomic DNA	73.0	M	89	blood	GSM1299707	c
295	GSM1299708	GSM1299708	9606	13534	53740	genomic DNA	82.0	M	89	blood	GSM1299708	c
296	GSM1299709	GSM1299709	9606	13534	53740	genomic DNA	65.0	F	89	blood	GSM1299709	ftd
297	GSM1299710	GSM1299710	9606	13534	53740	genomic DNA	65.0	F	89	blood	GSM1299710	psp
298	GSM1299711	GSM1299711	9606	13534	53740	genomic DNA	75.0	F	89	blood	GSM1299711	c
299	GSM1299712	GSM1299712	9606	13534	53740	genomic DNA	77.0	F	89	blood	GSM1299712	psp
300	GSM1299713	GSM1299713	9606	13534	53740	genomic DNA	63.0	F	89	blood	GSM1299713	c
301	GSM1299714	GSM1299714	9606	13534	53740	genomic DNA	84.0	F	89	blood	GSM1299714	psp
302	GSM1299715	GSM1299715	9606	13534	53740	genomic DNA	65.0	F	89	blood	GSM1299715	c
303	GSM1299717	GSM1299717	9606	13534	53740	genomic DNA	48.0	F	89	blood	GSM1299717	c
304	GSM1299719	GSM1299719	9606	13534	53740	genomic DNA	53.0	M	89	blood	GSM1299719	c
305	GSM1299720	GSM1299720	9606	13534	53740	genomic DNA	79.0	F	89	blood	GSM1299720	c
306	GSM1299721	GSM1299721	9606	13534	53740	genomic DNA	47.0	M	89	blood	GSM1299721	ftd
307	GSM1299722	GSM1299722	9606	13534	53740	genomic DNA	82.0	M	89	blood	GSM1299722	psp
308	GSM1299723	GSM1299723	9606	13534	53740	genomic DNA	76.0	M	89	blood	GSM1299723	c
309	GSM1299724	GSM1299724	9606	13534	53740	genomic DNA	71.0	M	89	blood	GSM1299724	psp
310	GSM1299725	GSM1299725	9606	13534	53740	genomic DNA	67.0	F	89	blood	GSM1299725	c
311	GSM1299726	GSM1299726	9606	13534	53740	genomic DNA	71.0	M	89	blood	GSM1299726	psp
312	GSM1299727	GSM1299727	9606	13534	53740	genomic DNA	83.0	M	89	blood	GSM1299727	c
313	GSM1299729	GSM1299729	9606	13534	53740	genomic DNA	58.0	M	89	blood	GSM1299729	c
314	GSM1299731	GSM1299731	9606	13534	53740	genomic DNA	65.0	F	89	blood	GSM1299731	c
315	GSM1299733	GSM1299733	9606	13534	53740	genomic DNA	87.0	M	89	blood	GSM1299733	c
316	GSM1299734	GSM1299734	9606	13534	53740	genomic DNA	82.0	M	89	blood	GSM1299734	psp
317	GSM1299735	GSM1299735	9606	13534	53740	genomic DNA	64.0	F	89	blood	GSM1299735	c
318	GSM1299736	GSM1299736	9606	13534	53740	genomic DNA	74.0	M	89	blood	GSM1299736	psp
319	GSM1299737	GSM1299737	9606	13534	53740	genomic DNA	70.0	F	89	blood	GSM1299737	c
320	GSM1299738	GSM1299738	9606	13534	53740	genomic DNA	67.0	F	89	blood	GSM1299738	psp
321	GSM1299739	GSM1299739	9606	13534	53740	genomic DNA	79.0	F	89	blood	GSM1299739	c
322	GSM1299740	GSM1299740	9606	13534	53740	genomic DNA	67.0	M	89	blood	GSM1299740	psp
323	GSM1299741	GSM1299741	9606	13534	53740	genomic DNA	75.0	M	89	blood	GSM1299741	c
324	GSM1299743	GSM1299743	9606	13534	53740	genomic DNA	67.0	F	89	blood	GSM1299743	c
325	GSM1299744	GSM1299744	9606	13534	53740	genomic DNA	64.0	F	89	blood	GSM1299744	ftd
326	GSM1299745	GSM1299745	9606	13534	53740	genomic DNA	71.0	F	89	blood	GSM1299745	c
327	GSM1299746	GSM1299746	9606	13534	53740	genomic DNA	85.0	M	89	blood	GSM1299746	c
328	GSM1299747	GSM1299747	9606	13534	53740	genomic DNA	68.0	M	89	blood	GSM1299747	ftd
329	GSM1299748	GSM1299748	9606	13534	53740	genomic DNA	76.0	F	89	blood	GSM1299748	c
330	GSM1299749	GSM1299749	9606	13534	53740	genomic DNA	65.0	M	89	blood	GSM1299749	c
331	GSM1299750	GSM1299750	9606	13534	53740	genomic DNA	74.0	F	89	blood	GSM1299750	ftd
332	GSM1299752	GSM1299752	9606	13534	53740	genomic DNA	72.0	M	89	blood	GSM1299752	ftd
333	GSM1299753	GSM1299753	9606	13534	53740	genomic DNA	61.0	M	89	blood	GSM1299753	c
334	GSM1299754	GSM1299754	9606	13534	53740	genomic DNA	71.0	M	89	blood	GSM1299754	ftd
335	GSM1299755	GSM1299755	9606	13534	53740	genomic DNA	57.0	M	89	blood	GSM1299755	ftd
336	GSM1299756	GSM1299756	9606	13534	53740	genomic DNA	69.0	M	89	blood	GSM1299756	c
337	GSM1299757	GSM1299757	9606	13534	53740	genomic DNA	53.0	F	89	blood	GSM1299757	c
338	GSM1299758	GSM1299758	9606	13534	53740	genomic DNA	77.0	M	89	blood	GSM1299758	c
339	GSM1299759	GSM1299759	9606	13534	53740	genomic DNA	72.0	M	89	blood	GSM1299759	ftd
340	GSM1299760	GSM1299760	9606	13534	53740	genomic DNA	75.0	F	89	blood	GSM1299760	ftd
341	GSM1299761	GSM1299761	9606	13534	53740	genomic DNA	65.0	M	89	blood	GSM1299761	ftd
342	GSM1299762	GSM1299762	9606	13534	53740	genomic DNA	73.0	F	89	blood	GSM1299762	c
343	GSM1299763	GSM1299763	9606	13534	53740	genomic DNA	63.0	M	89	blood	GSM1299763	c
344	GSM1299764	GSM1299764	9606	13534	53740	genomic DNA	71.0	F	89	blood	GSM1299764	c
345	GSM1299766	GSM1299766	9606	13534	53740	genomic DNA	70.0	M	89	blood	GSM1299766	ftd
346	GSM1299767	GSM1299767	9606	13534	53740	genomic DNA	55.0	M	89	blood	GSM1299767	c
347	GSM1299768	GSM1299768	9606	13534	53740	genomic DNA	69.0	M	89	blood	GSM1299768	ftd
348	GSM1299769	GSM1299769	9606	13534	53740	genomic DNA	51.0	F	89	blood	GSM1299769	ftd
349	GSM1299770	GSM1299770	9606	13534	53740	genomic DNA	77.0	M	89	blood	GSM1299770	ftd
350	GSM1299771	GSM1299771	9606	13534	53740	genomic DNA	66.0	M	89	blood	GSM1299771	ftd
351	GSM1299772	GSM1299772	9606	13534	53740	genomic DNA	74.0	F	89	blood	GSM1299772	c
352	GSM1299773	GSM1299773	9606	13534	53740	genomic DNA	64.0	M	89	blood	GSM1299773	ftd
353	GSM1299774	GSM1299774	9606	13534	53740	genomic DNA	73.0	F	89	blood	GSM1299774	ftd
354	GSM1299776	GSM1299776	9606	13534	53740	genomic DNA	71.0	F	89	blood	GSM1299776	ftd
355	GSM1299777	GSM1299777	9606	13534	53740	genomic DNA	57.0	F	89	blood	GSM1299777	ftd
356	GSM1299778	GSM1299778	9606	13534	53740	genomic DNA	70.0	M	89	blood	GSM1299778	c
357	GSM1299779	GSM1299779	9606	13534	53740	genomic DNA	54.0	F	89	blood	GSM1299779	ftd
358	GSM1299780	GSM1299780	9606	13534	53740	genomic DNA	68.0	M	89	blood	GSM1299780	c
359	GSM1299781	GSM1299781	9606	13534	53740	genomic DNA	35.0	M	89	blood	GSM1299781	ftd
360	GSM1299782	GSM1299782	9606	13534	53740	genomic DNA	77.0	F	89	blood	GSM1299782	ftd
361	GSM1299783	GSM1299783	9606	13534	53740	genomic DNA	67.0	F	89	blood	GSM1299783	ftd
362	GSM1299784	GSM1299784	9606	13534	53740	genomic DNA	75.0	F	89	blood	GSM1299784	ftd
363	GSM1299785	GSM1299785	9606	13534	53740	genomic DNA	65.0	F	89	blood	GSM1299785	c
364	GSM1299787	GSM1299787	9606	13534	53740	genomic DNA	69.0	F	89	blood	GSM1299787	ftd
365	GSM1299788	GSM1299788	9606	13534	53740	genomic DNA	63.0	M	89	blood	GSM1299788	c
366	GSM1299789	GSM1299789	9606	13534	53740	genomic DNA	71.0	F	89	blood	GSM1299789	c
367	GSM1299790	GSM1299790	9606	13534	53740	genomic DNA	59.0	F	89	blood	GSM1299790	c
368	GSM1299791	GSM1299791	9606	13534	53740	genomic DNA	70.0	F	89	blood	GSM1299791	ftd
369	GSM1299792	GSM1299792	9606	13534	53740	genomic DNA	55.0	M	89	blood	GSM1299792	ftd
370	GSM1299793	GSM1299793	9606	13534	53740	genomic DNA	69.0	M	89	blood	GSM1299793	ftd
371	GSM1299794	GSM1299794	9606	13534	53740	genomic DNA	50.0	F	89	blood	GSM1299794	c
372	GSM1299795	GSM1299795	9606	13534	53740	genomic DNA	77.0	F	89	blood	GSM1299795	c
373	GSM1299796	GSM1299796	9606	13534	53740	genomic DNA	66.0	M	89	blood	GSM1299796	c
374	GSM1299797	GSM1299797	9606	13534	53740	genomic DNA	74.0	F	89	blood	GSM1299797	ftd
375	GSM1299798	GSM1299798	9606	13534	53740	genomic DNA	64.0	M	89	blood	GSM1299798	ftd
376	GSM1299799	GSM1299799	9606	13534	53740	genomic DNA	73.0	F	89	blood	GSM1299799	c
377	GSM1299800	GSM1299800	9606	13534	53740	genomic DNA	61.0	M	89	blood	GSM1299800	ftd
378	GSM1299801	GSM1299801	9606	13534	53740	genomic DNA	71.0	M	89	blood	GSM1299801	c
379	GSM1299802	GSM1299802	9606	13534	53740	genomic DNA	57.0	M	89	blood	GSM1299802	c
380	GSM1299803	GSM1299803	9606	13534	53740	genomic DNA	70.0	F	89	blood	GSM1299803	c
381	GSM1299804	GSM1299804	9606	13534	53740	genomic DNA	54.0	F	89	blood	GSM1299804	c
382	GSM1299805	GSM1299805	9606	13534	53740	genomic DNA	69.0	M	89	blood	GSM1299805	ftd
383	GSM1299806	GSM1299806	9606	13534	53740	genomic DNA	37.0	M	89	blood	GSM1299806	c
384	GSM1299808	GSM1299808	9606	13534	53740	genomic DNA	67.0	M	89	blood	GSM1299808	ftd
385	GSM1299809	GSM1299809	9606	13534	53740	genomic DNA	75.0	F	89	blood	GSM1299809	c
386	GSM1299810	GSM1299810	9606	13534	53740	genomic DNA	65.0	F	89	blood	GSM1299810	ftd
387	GSM1299811	GSM1299811	9606	13534	53740	genomic DNA	73.0	F	89	blood	GSM1299811	ftd
388	GSM1299812	GSM1299812	9606	13534	53740	genomic DNA	63.0	M	89	blood	GSM1299812	ftd
389	GSM1299813	GSM1299813	9606	13534	53740	genomic DNA	72.0	M	89	blood	GSM1299813	c
390	GSM1299814	GSM1299814	9606	13534	53740	genomic DNA	60.0	F	89	blood	GSM1299814	ftd
391	GSM1299815	GSM1299815	9606	13534	53740	genomic DNA	71.0	F	89	blood	GSM1299815	ftd
392	GSM1299816	GSM1299816	9606	13534	53740	genomic DNA	56.0	F	89	blood	GSM1299816	c
393	GSM1299817	GSM1299817	9606	13534	53740	genomic DNA	69.0	F	89	blood	GSM1299817	ftd
394	GSM1299818	GSM1299818	9606	13534	53740	genomic DNA	82.0	F	89	blood	GSM1299818	c
395	GSM1299819	GSM1299819	9606	13534	53740	genomic DNA	85.0	M	89	blood	GSM1299819	ftd
396	GSM1299820	GSM1299820	9606	13534	53740	genomic DNA	68.0	M	89	blood	GSM1299820	c
397	GSM1299821	GSM1299821	9606	13534	53740	genomic DNA	76.0	M	89	blood	GSM1299821	c
398	GSM1299822	GSM1299822	9606	13534	53740	genomic DNA	65.0	M	89	blood	GSM1299822	c
399	GSM1299823	GSM1299823	9606	13534	53740	genomic DNA	52.0	M	89	blood	GSM1299823	c
400	GSM1299824	GSM1299824	9606	13534	53740	genomic DNA	64.0	M	89	blood	GSM1299824	ftd
401	GSM1299825	GSM1299825	9606	13534	53740	genomic DNA	72.0	M	89	blood	GSM1299825	ftd
402	GSM1299826	GSM1299826	9606	13534	53740	genomic DNA	61.0	F	89	blood	GSM1299826	c
403	GSM1299827	GSM1299827	9606	13534	53740	genomic DNA	71.0	F	89	blood	GSM1299827	ftd
404	GSM1299828	GSM1299828	9606	13534	53740	genomic DNA	57.0	F	89	blood	GSM1299828	c
405	GSM1299829	GSM1299829	9606	13534	53740	genomic DNA	69.0	M	89	blood	GSM1299829	c
406	GSM1299830	GSM1299830	9606	13534	53740	genomic DNA	53.0	F	89	blood	GSM1299830	ftd
407	GSM1299831	GSM1299831	9606	13534	53740	genomic DNA	80.0	M	89	blood	GSM1299831	ftd
408	GSM1299832	GSM1299832	9606	13534	53740	genomic DNA	67.0	M	89	blood	GSM1299832	c
409	GSM1299833	GSM1299833	9606	13534	53740	genomic DNA	76.0	M	89	blood	GSM1299833	ftd
410	GSM1299834	GSM1299834	9606	13534	53740	genomic DNA	65.0	M	89	blood	GSM1299834	c
411	GSM1299835	GSM1299835	9606	13534	53740	genomic DNA	73.0	F	89	blood	GSM1299835	c
412	GSM1299836	GSM1299836	9606	13534	53740	genomic DNA	63.0	M	89	blood	GSM1299836	c
413	GSM1299837	GSM1299837	9606	13534	53740	genomic DNA	72.0	M	89	blood	GSM1299837	c
414	GSM1299838	GSM1299838	9606	13534	53740	genomic DNA	60.0	F	89	blood	GSM1299838	c
415	GSM1299839	GSM1299839	9606	13534	53740	genomic DNA	71.0	M	89	blood	GSM1299839	c
416	GSM1299840	GSM1299840	9606	13534	53740	genomic DNA	56.0	F	89	blood	GSM1299840	ftd
417	GSM1299841	GSM1299841	9606	13534	53740	genomic DNA	69.0	F	89	blood	GSM1299841	c
418	GSM1300332	GSM1300332	9606	13534	53740	genomic DNA	61.0	F	89	blood	GSM1300332	ftd
419	GSM1300333	GSM1300333	9606	13534	53740	genomic DNA	66.0	F	89	blood	GSM1300333	c
420	GSM1300334	GSM1300334	9606	13534	53740	genomic DNA	68.0	M	89	blood	GSM1300334	ftd
421	GSM1300335	GSM1300335	9606	13534	53740	genomic DNA	47.0	F	89	blood	GSM1300335	c
422	GSM1300337	GSM1300337	9606	13534	53740	genomic DNA	78.0	F	89	blood	GSM1300337	c
423	GSM1300341	GSM1300341	9606	13534	53740	genomic DNA	76.0	M	89	blood	GSM1300341	c
424	GSM1300342	GSM1300342	9606	13534	53740	genomic DNA	71.0	F	89	blood	GSM1300342	ad
425	GSM1300344	GSM1300344	9606	13534	53740	genomic DNA	61.0	M	89	blood	GSM1300344	ftd
426	GSM1300345	GSM1300345	9606	13534	53740	genomic DNA	73.0	M	89	blood	GSM1300345	c
427	GSM1300346	GSM1300346	9606	13534	53740	genomic DNA	65.0	M	89	blood	GSM1300346	ftd
428	GSM1300347	GSM1300347	9606	13534	53740	genomic DNA	67.0	F	89	blood	GSM1300347	c
429	GSM1300348	GSM1300348	9606	13534	53740	genomic DNA	52.0	M	89	blood	GSM1300348	ftd
430	GSM1300349	GSM1300349	9606	13534	53740	genomic DNA	58.0	F	89	blood	GSM1300349	c
431	GSM1300354	GSM1300354	9606	13534	53740	genomic DNA	91.0	F	89	blood	GSM1300354	ad
432	GSM1300356	GSM1300356	9606	13534	53740	genomic DNA	65.0	M	89	blood	GSM1300356	ftd
433	GSM1300357	GSM1300357	9606	13534	53740	genomic DNA	89.0	M	89	blood	GSM1300357	c
434	GSM1300358	GSM1300358	9606	13534	53740	genomic DNA	59.0	F	89	blood	GSM1300358	ftd
435	GSM1300359	GSM1300359	9606	13534	53740	genomic DNA	71.0	F	89	blood	GSM1300359	c
436	GSM1300361	GSM1300361	9606	13534	53740	genomic DNA	82.0	M	89	blood	GSM1300361	c
437	GSM1300362	GSM1300362	9606	13534	53740	genomic DNA	70.0	M	89	blood	GSM1300362	ftd
438	GSM1300363	GSM1300363	9606	13534	53740	genomic DNA	48.0	F	89	blood	GSM1300363	c
439	GSM1300365	GSM1300365	9606	13534	53740	genomic DNA	57.0	F	89	blood	GSM1300365	c
440	GSM1300366	GSM1300366	9606	13534	53740	genomic DNA	61.0	M	89	blood	GSM1300366	ad
441	GSM1300367	GSM1300367	9606	13534	53740	genomic DNA	73.0	F	89	blood	GSM1300367	c
442	GSM1300368	GSM1300368	9606	13534	53740	genomic DNA	70.0	M	89	blood	GSM1300368	ftd
443	GSM1300369	GSM1300369	9606	13534	53740	genomic DNA	66.0	M	89	blood	GSM1300369	c
444	GSM1300371	GSM1300371	9606	13534	53740	genomic DNA	67.0	M	89	blood	GSM1300371	c
445	GSM1300373	GSM1300373	9606	13534	53740	genomic DNA	83.0	M	89	blood	GSM1300373	c
446	GSM1300377	GSM1300377	9606	13534	53740	genomic DNA	55.0	F	89	blood	GSM1300377	c
447	GSM1300378	GSM1300378	9606	13534	53740	genomic DNA	72.0	M	89	blood	GSM1300378	ad
448	GSM1300380	GSM1300380	9606	13534	53740	genomic DNA	78.0	M	89	blood	GSM1300380	ftd
449	GSM1300381	GSM1300381	9606	13534	53740	genomic DNA	71.0	F	89	blood	GSM1300381	c
450	GSM1300383	GSM1300383	9606	13534	53740	genomic DNA	66.0	F	89	blood	GSM1300383	c
451	GSM1300385	GSM1300385	9606	13534	53740	genomic DNA	62.0	M	89	blood	GSM1300385	c
452	GSM1300390	GSM1300390	9606	13534	53740	genomic DNA	59.0	M	89	blood	GSM1300390	ad
453	GSM1300392	GSM1300392	9606	13534	53740	genomic DNA	61.0	M	89	blood	GSM1300392	ftd
454	GSM1300393	GSM1300393	9606	13534	53740	genomic DNA	81.0	F	89	blood	GSM1300393	c
455	GSM1300395	GSM1300395	9606	13534	53740	genomic DNA	65.0	M	89	blood	GSM1300395	c
456	GSM1300397	GSM1300397	9606	13534	53740	genomic DNA	59.0	F	89	blood	GSM1300397	c
457	GSM1300402	GSM1300402	9606	13534	53740	genomic DNA	64.0	F	89	blood	GSM1300402	ad
458	GSM1300404	GSM1300404	9606	13534	53740	genomic DNA	73.0	F	89	blood	GSM1300404	ftd
459	GSM1300405	GSM1300405	9606	13534	53740	genomic DNA	66.0	F	89	blood	GSM1300405	c
460	GSM1300407	GSM1300407	9606	13534	53740	genomic DNA	65.0	F	89	blood	GSM1300407	c
461	GSM1300411	GSM1300411	9606	13534	53740	genomic DNA	57.0	M	89	blood	GSM1300411	c
462	GSM1300414	GSM1300414	9606	13534	53740	genomic DNA	61.0	F	89	blood	GSM1300414	ad
463	GSM1300416	GSM1300416	9606	13534	53740	genomic DNA	67.0	M	89	blood	GSM1300416	ftd
464	GSM1300417	GSM1300417	9606	13534	53740	genomic DNA	72.0	M	89	blood	GSM1300417	c
465	GSM1300419	GSM1300419	9606	13534	53740	genomic DNA	77.0	F	89	blood	GSM1300419	c
466	GSM1300428	GSM1300428	9606	13534	53740	genomic DNA	66.0	F	89	blood	GSM1300428	psp
467	GSM1300489	GSM1300489	9606	13534	53740	genomic DNA	46.0	F	89	blood	GSM1300489	c
468	GSM1300490	GSM1300490	9606	13534	53740	genomic DNA	70.0	M	89	blood	GSM1300490	psp
469	GSM1300492	GSM1300492	9606	13534	53740	genomic DNA	70.0	F	89	blood	GSM1300492	ftd
470	GSM1300493	GSM1300493	9606	13534	53740	genomic DNA	74.0	M	89	blood	GSM1300493	ad
471	GSM1300495	GSM1300495	9606	13534	53740	genomic DNA	68.0	F	89	blood	GSM1300495	c
472	GSM1300497	GSM1300497	9606	13534	53740	genomic DNA	68.0	F	89	blood	GSM1300497	c
473	GSM1300500	GSM1300500	9606	13534	53740	genomic DNA	55.0	F	89	blood	GSM1300500	ad
474	GSM1300501	GSM1300501	9606	13534	53740	genomic DNA	79.0	F	89	blood	GSM1300501	c
475	GSM1300503	GSM1300503	9606	13534	53740	genomic DNA	70.0	F	89	blood	GSM1300503	c
476	GSM1300505	GSM1300505	9606	13534	53740	genomic DNA	70.0	M	89	blood	GSM1300505	c
477	GSM1300506	GSM1300506	9606	13534	53740	genomic DNA	65.0	M	89	blood	GSM1300506	ftd
478	GSM1300507	GSM1300507	9606	13534	53740	genomic DNA	78.0	F	89	blood	GSM1300507	c
479	GSM1300509	GSM1300509	9606	13534	53740	genomic DNA	78.0	M	89	blood	GSM1300509	c
480	GSM1300512	GSM1300512	9606	13534	53740	genomic DNA	68.0	F	89	blood	GSM1300512	ftd
481	GSM1300514	GSM1300514	9606	13534	53740	genomic DNA	66.0	M	89	blood	GSM1300514	ftd
482	GSM1300515	GSM1300515	9606	13534	53740	genomic DNA	53.0	M	89	blood	GSM1300515	c
483	GSM1300517	GSM1300517	9606	13534	53740	genomic DNA	63.0	F	89	blood	GSM1300517	c
484	GSM1300519	GSM1300519	9606	13534	53740	genomic DNA	70.0	F	89	blood	GSM1300519	c
485	GSM1300521	GSM1300521	9606	13534	53740	genomic DNA	47.0	M	89	blood	GSM1300521	c
486	GSM1300522	GSM1300522	9606	13534	53740	genomic DNA	80.0	F	89	blood	GSM1300522	ftd
487	GSM1300523	GSM1300523	9606	13534	53740	genomic DNA	63.0	F	89	blood	GSM1300523	c
488	GSM1300524	GSM1300524	9606	13534	53740	genomic DNA	61.0	M	89	blood	GSM1300524	ad
489	GSM1300526	GSM1300526	9606	13534	53740	genomic DNA	69.0	F	89	blood	GSM1300526	ftd
490	GSM1300527	GSM1300527	9606	13534	53740	genomic DNA	67.0	M	89	blood	GSM1300527	c
491	GSM1300529	GSM1300529	9606	13534	53740	genomic DNA	68.0	F	89	blood	GSM1300529	c
492	GSM1300531	GSM1300531	9606	13534	53740	genomic DNA	81.0	M	89	blood	GSM1300531	c
493	GSM1300532	GSM1300532	9606	13534	53740	genomic DNA	60.0	M	89	blood	GSM1300532	ftd
494	GSM1300533	GSM1300533	9606	13534	53740	genomic DNA	78.0	F	89	blood	GSM1300533	c
495	GSM1300535	GSM1300535	9606	13534	53740	genomic DNA	49.0	F	89	blood	GSM1300535	c
496	GSM1300536	GSM1300536	9606	13534	53740	genomic DNA	65.0	M	89	blood	GSM1300536	ftd
497	GSM1300537	GSM1300537	9606	13534	53740	genomic DNA	60.0	F	89	blood	GSM1300537	c
498	GSM1300538	GSM1300538	9606	13534	53740	genomic DNA	68.0	F	89	blood	GSM1300538	ad
499	GSM1300539	GSM1300539	9606	13534	53740	genomic DNA	70.0	F	89	blood	GSM1300539	c
500	GSM1300541	GSM1300541	9606	13534	53740	genomic DNA	59.0	F	89	blood	GSM1300541	c
501	GSM1300543	GSM1300543	9606	13534	53740	genomic DNA	73.0	M	89	blood	GSM1300543	c
502	GSM1300545	GSM1300545	9606	13534	53740	genomic DNA	61.0	M	89	blood	GSM1300545	c
503	GSM1300547	GSM1300547	9606	13534	53740	genomic DNA	57.0	F	89	blood	GSM1300547	c
504	GSM1300548	GSM1300548	9606	13534	53740	genomic DNA	65.0	F	89	blood	GSM1300548	ftd
505	GSM1300549	GSM1300549	9606	13534	53740	genomic DNA	56.0	F	89	blood	GSM1300549	c
506	GSM1300550	GSM1300550	9606	13534	53740	genomic DNA	80.0	M	89	blood	GSM1300550	ad
507	GSM1300551	GSM1300551	9606	13534	53740	genomic DNA	86.0	F	89	blood	GSM1300551	c
508	GSM1300553	GSM1300553	9606	13534	53740	genomic DNA	86.0	F	89	blood	GSM1300553	c
509	GSM1300555	GSM1300555	9606	13534	53740	genomic DNA	68.0	F	89	blood	GSM1300555	c
510	GSM1300557	GSM1300557	9606	13534	53740	genomic DNA	77.0	F	89	blood	GSM1300557	c
511	GSM1300559	GSM1300559	9606	13534	53740	genomic DNA	69.0	F	89	blood	GSM1300559	c
512	GSM1300560	GSM1300560	9606	13534	53740	genomic DNA	70.0	F	89	blood	GSM1300560	ftd
513	GSM1300561	GSM1300561	9606	13534	53740	genomic DNA	46.0	M	89	blood	GSM1300561	c
514	GSM1300562	GSM1300562	9606	13534	53740	genomic DNA	84.0	F	89	blood	GSM1300562	ftd
515	GSM1300563	GSM1300563	9606	13534	53740	genomic DNA	68.0	F	89	blood	GSM1300563	c
516	GSM1300564	GSM1300564	9606	13534	53740	genomic DNA	76.0	F	89	blood	GSM1300564	ftd
517	GSM1300565	GSM1300565	9606	13534	53740	genomic DNA	86.0	F	89	blood	GSM1300565	c
518	GSM1300566	GSM1300566	9606	13534	53740	genomic DNA	69.0	F	89	blood	GSM1300566	ftd
519	GSM1300567	GSM1300567	9606	13534	53740	genomic DNA	83.0	M	89	blood	GSM1300567	c
520	GSM1300569	GSM1300569	9606	13534	53740	genomic DNA	69.0	F	89	blood	GSM1300569	c
521	GSM1300570	GSM1300570	9606	13534	53740	genomic DNA	71.0	F	89	blood	GSM1300570	c
522	GSM1300571	GSM1300571	9606	13534	53740	genomic DNA	65.0	M	89	blood	GSM1300571	c
523	GSM1300572	GSM1300572	9606	13534	53740	genomic DNA	56.0	F	89	blood	GSM1300572	ftd
524	GSM1300573	GSM1300573	9606	13534	53740	genomic DNA	58.0	M	89	blood	GSM1300573	c
525	GSM1300575	GSM1300575	9606	13534	53740	genomic DNA	62.0	M	89	blood	GSM1300575	c
526	GSM1300577	GSM1300577	9606	13534	53740	genomic DNA	69.0	F	89	blood	GSM1300577	c
527	GSM1300578	GSM1300578	9606	13534	53740	genomic DNA	79.0	F	89	blood	GSM1300578	ftd
528	GSM1300579	GSM1300579	9606	13534	53740	genomic DNA	64.0	F	89	blood	GSM1300579	c
529	GSM1300580	GSM1300580	9606	13534	53740	genomic DNA	82.0	F	89	blood	GSM1300580	c
530	GSM1300581	GSM1300581	9606	13534	53740	genomic DNA	64.0	F	89	blood	GSM1300581	c
531	GSM1300582	GSM1300582	9606	13534	53740	genomic DNA	69.0	F	89	blood	GSM1300582	c
532	GSM1363623	GSM1363623	9606	13534	56553	genomic DNA	28.5	F	574	hematopoietic cell	GSM1363623	asth
533	GSM1363624	GSM1363624	9606	13534	56553	genomic DNA	28.5	F	574	hematopoietic cell	GSM1363624	asth
534	GSM1363625	GSM1363625	9606	13534	56553	genomic DNA	28.5	F	574	hematopoietic cell	GSM1363625	asth
535	GSM1363626	GSM1363626	9606	13534	56553	genomic DNA	28.5	F	574	hematopoietic cell	GSM1363626	asth
536	GSM1363627	GSM1363627	9606	13534	56553	genomic DNA	28.5	F	574	hematopoietic cell	GSM1363627	asth
537	GSM1363628	GSM1363628	9606	13534	56553	genomic DNA	28.5	F	574	hematopoietic cell	GSM1363628	asth
538	GSM1363635	GSM1363635	9606	13534	56553	genomic DNA	26.1	M	574	hematopoietic cell	GSM1363635	asth
539	GSM1363636	GSM1363636	9606	13534	56553	genomic DNA	26.1	M	574	hematopoietic cell	GSM1363636	asth
540	GSM1363637	GSM1363637	9606	13534	56553	genomic DNA	26.1	M	574	hematopoietic cell	GSM1363637	asth
541	GSM1363638	GSM1363638	9606	13534	56553	genomic DNA	26.1	M	574	hematopoietic cell	GSM1363638	asth
542	GSM1363639	GSM1363639	9606	13534	56553	genomic DNA	26.1	M	574	hematopoietic cell	GSM1363639	asth
543	GSM1363640	GSM1363640	9606	13534	56553	genomic DNA	26.1	M	574	hematopoietic cell	GSM1363640	asth
544	GSM1363641	GSM1363641	9606	13534	56553	genomic DNA	33.0	F	574	hematopoietic cell	GSM1363641	c
545	GSM1363642	GSM1363642	9606	13534	56553	genomic DNA	33.0	F	574	hematopoietic cell	GSM1363642	c
546	GSM1363643	GSM1363643	9606	13534	56553	genomic DNA	33.0	F	574	hematopoietic cell	GSM1363643	c
547	GSM1363644	GSM1363644	9606	13534	56553	genomic DNA	33.0	F	574	hematopoietic cell	GSM1363644	c
548	GSM1363645	GSM1363645	9606	13534	56553	genomic DNA	33.0	F	574	hematopoietic cell	GSM1363645	c
549	GSM1363646	GSM1363646	9606	13534	56553	genomic DNA	33.0	F	574	hematopoietic cell	GSM1363646	c
550	GSM1363647	GSM1363647	9606	13534	56553	genomic DNA	46.5	F	574	hematopoietic cell	GSM1363647	asth
551	GSM1363648	GSM1363648	9606	13534	56553	genomic DNA	46.5	F	574	hematopoietic cell	GSM1363648	asth
552	GSM1363649	GSM1363649	9606	13534	56553	genomic DNA	46.5	F	574	hematopoietic cell	GSM1363649	asth
553	GSM1363650	GSM1363650	9606	13534	56553	genomic DNA	46.5	F	574	hematopoietic cell	GSM1363650	asth
554	GSM1363651	GSM1363651	9606	13534	56553	genomic DNA	46.5	F	574	hematopoietic cell	GSM1363651	asth
555	GSM1363652	GSM1363652	9606	13534	56553	genomic DNA	46.5	F	574	hematopoietic cell	GSM1363652	asth
556	GSM1363653	GSM1363653	9606	13534	56553	genomic DNA	30.4	M	574	hematopoietic cell	GSM1363653	asth
557	GSM1363654	GSM1363654	9606	13534	56553	genomic DNA	30.4	M	574	hematopoietic cell	GSM1363654	asth
558	GSM1363655	GSM1363655	9606	13534	56553	genomic DNA	30.4	M	574	hematopoietic cell	GSM1363655	asth
559	GSM1363656	GSM1363656	9606	13534	56553	genomic DNA	30.4	M	574	hematopoietic cell	GSM1363656	asth
560	GSM1363657	GSM1363657	9606	13534	56553	genomic DNA	30.4	M	574	hematopoietic cell	GSM1363657	asth
561	GSM1363658	GSM1363658	9606	13534	56553	genomic DNA	30.4	M	574	hematopoietic cell	GSM1363658	asth
562	GSM1363659	GSM1363659	9606	13534	56553	genomic DNA	32.8	M	574	hematopoietic cell	GSM1363659	asth
563	GSM1363660	GSM1363660	9606	13534	56553	genomic DNA	32.8	M	574	hematopoietic cell	GSM1363660	asth
564	GSM1363661	GSM1363661	9606	13534	56553	genomic DNA	32.8	M	574	hematopoietic cell	GSM1363661	asth
565	GSM1363662	GSM1363662	9606	13534	56553	genomic DNA	32.8	M	574	hematopoietic cell	GSM1363662	asth
566	GSM1363663	GSM1363663	9606	13534	56553	genomic DNA	32.8	M	574	hematopoietic cell	GSM1363663	asth
567	GSM1363664	GSM1363664	9606	13534	56553	genomic DNA	32.8	M	574	hematopoietic cell	GSM1363664	asth
568	GSM1363665	GSM1363665	9606	13534	56553	genomic DNA	26.8	F	574	hematopoietic cell	GSM1363665	c
569	GSM1363666	GSM1363666	9606	13534	56553	genomic DNA	26.8	F	574	hematopoietic cell	GSM1363666	c
570	GSM1363667	GSM1363667	9606	13534	56553	genomic DNA	26.8	F	574	hematopoietic cell	GSM1363667	c
571	GSM1363668	GSM1363668	9606	13534	56553	genomic DNA	26.8	F	574	hematopoietic cell	GSM1363668	c
572	GSM1363669	GSM1363669	9606	13534	56553	genomic DNA	26.8	F	574	hematopoietic cell	GSM1363669	c
573	GSM1363670	GSM1363670	9606	13534	56553	genomic DNA	26.8	F	574	hematopoietic cell	GSM1363670	c
574	GSM1363671	GSM1363671	9606	13534	56553	genomic DNA	28.8	F	574	hematopoietic cell	GSM1363671	c
575	GSM1363672	GSM1363672	9606	13534	56553	genomic DNA	28.8	F	574	hematopoietic cell	GSM1363672	c
576	GSM1363673	GSM1363673	9606	13534	56553	genomic DNA	28.8	F	574	hematopoietic cell	GSM1363673	c
577	GSM1363674	GSM1363674	9606	13534	56553	genomic DNA	28.8	F	574	hematopoietic cell	GSM1363674	c
578	GSM1363675	GSM1363675	9606	13534	56553	genomic DNA	28.8	F	574	hematopoietic cell	GSM1363675	c
579	GSM1363676	GSM1363676	9606	13534	56553	genomic DNA	28.8	F	574	hematopoietic cell	GSM1363676	c
580	GSM1363677	GSM1363677	9606	13534	56553	genomic DNA	25.3	F	574	hematopoietic cell	GSM1363677	asth
581	GSM1363678	GSM1363678	9606	13534	56553	genomic DNA	25.3	F	574	hematopoietic cell	GSM1363678	asth
582	GSM1363679	GSM1363679	9606	13534	56553	genomic DNA	25.3	F	574	hematopoietic cell	GSM1363679	asth
583	GSM1363680	GSM1363680	9606	13534	56553	genomic DNA	25.3	F	574	hematopoietic cell	GSM1363680	asth
584	GSM1363681	GSM1363681	9606	13534	56553	genomic DNA	25.3	F	574	hematopoietic cell	GSM1363681	asth
585	GSM1363682	GSM1363682	9606	13534	56553	genomic DNA	25.3	F	574	hematopoietic cell	GSM1363682	asth
586	GSM1363683	GSM1363683	9606	13534	56553	genomic DNA	34.3	M	574	hematopoietic cell	GSM1363683	asth
587	GSM1363684	GSM1363684	9606	13534	56553	genomic DNA	34.3	M	574	hematopoietic cell	GSM1363684	asth
588	GSM1363685	GSM1363685	9606	13534	56553	genomic DNA	34.3	M	574	hematopoietic cell	GSM1363685	asth
589	GSM1363686	GSM1363686	9606	13534	56553	genomic DNA	34.3	M	574	hematopoietic cell	GSM1363686	asth
590	GSM1363687	GSM1363687	9606	13534	56553	genomic DNA	34.3	M	574	hematopoietic cell	GSM1363687	asth
591	GSM1363688	GSM1363688	9606	13534	56553	genomic DNA	34.3	M	574	hematopoietic cell	GSM1363688	asth
592	GSM1363689	GSM1363689	9606	13534	56553	genomic DNA	35.0	F	574	hematopoietic cell	GSM1363689	asth
593	GSM1363690	GSM1363690	9606	13534	56553	genomic DNA	35.0	F	574	hematopoietic cell	GSM1363690	asth
594	GSM1363691	GSM1363691	9606	13534	56553	genomic DNA	35.0	F	574	hematopoietic cell	GSM1363691	asth
595	GSM1363692	GSM1363692	9606	13534	56553	genomic DNA	35.0	F	574	hematopoietic cell	GSM1363692	asth
596	GSM1363693	GSM1363693	9606	13534	56553	genomic DNA	35.0	F	574	hematopoietic cell	GSM1363693	asth
597	GSM1363694	GSM1363694	9606	13534	56553	genomic DNA	35.0	F	574	hematopoietic cell	GSM1363694	asth
598	GSM1363707	GSM1363707	9606	13534	56553	genomic DNA	25.6	M	574	hematopoietic cell	GSM1363707	asth
599	GSM1363708	GSM1363708	9606	13534	56553	genomic DNA	25.6	M	574	hematopoietic cell	GSM1363708	asth
600	GSM1363709	GSM1363709	9606	13534	56553	genomic DNA	25.6	M	574	hematopoietic cell	GSM1363709	asth
601	GSM1363710	GSM1363710	9606	13534	56553	genomic DNA	25.6	M	574	hematopoietic cell	GSM1363710	asth
602	GSM1363711	GSM1363711	9606	13534	56553	genomic DNA	25.6	M	574	hematopoietic cell	GSM1363711	asth
603	GSM1363712	GSM1363712	9606	13534	56553	genomic DNA	25.6	M	574	hematopoietic cell	GSM1363712	asth
604	GSM1504928	GSM1504928	9606	13534	61454	genomic DNA	62.0	F	759	liver	GSM1504928	ob
605	GSM1504929	GSM1504929	9606	13534	61454	genomic DNA	54.0	F	759	liver	GSM1504929	ob
606	GSM1504930	GSM1504930	9606	13534	61454	genomic DNA	42.0	F	759	liver	GSM1504930	ob
607	GSM1504931	GSM1504931	9606	13534	61454	genomic DNA	41.0	F	759	liver	GSM1504931	ob
608	GSM1504932	GSM1504932	9606	13534	61454	genomic DNA	38.0	F	759	liver	GSM1504932	ob
609	GSM1504933	GSM1504933	9606	13534	61454	genomic DNA	67.0	M	759	liver	GSM1504933	ob
610	GSM1504934	GSM1504934	9606	13534	61454	genomic DNA	45.0	F	759	liver	GSM1504934	ob
611	GSM1504935	GSM1504935	9606	13534	61454	genomic DNA	28.0	F	759	liver	GSM1504935	ob
612	GSM1504936	GSM1504936	9606	13534	61454	genomic DNA	47.0	F	759	liver	GSM1504936	ob
613	GSM1504937	GSM1504937	9606	13534	61454	genomic DNA	29.0	M	759	liver	GSM1504937	ob
614	GSM1504938	GSM1504938	9606	13534	61454	genomic DNA	41.0	F	759	liver	GSM1504938	ob
615	GSM1504939	GSM1504939	9606	13534	61454	genomic DNA	41.0	F	759	liver	GSM1504939	ob
616	GSM1504940	GSM1504940	9606	13534	61454	genomic DNA	59.0	F	759	liver	GSM1504940	ob
617	GSM1504941	GSM1504941	9606	13534	61454	genomic DNA	65.0	M	759	liver	GSM1504941	ob
618	GSM1504942	GSM1504942	9606	13534	61454	genomic DNA	38.0	F	759	liver	GSM1504942	ob
619	GSM1504943	GSM1504943	9606	13534	61454	genomic DNA	47.0	F	759	liver	GSM1504943	ob
620	GSM1504944	GSM1504944	9606	13534	61454	genomic DNA	42.0	M	759	liver	GSM1504944	ob
621	GSM1504945	GSM1504945	9606	13534	61454	genomic DNA	39.0	F	759	liver	GSM1504945	ob
622	GSM1504946	GSM1504946	9606	13534	61454	genomic DNA	26.0	F	759	liver	GSM1504946	ob
623	GSM1504947	GSM1504947	9606	13534	61454	genomic DNA	53.0	M	759	liver	GSM1504947	ob
624	GSM1504948	GSM1504948	9606	13534	61454	genomic DNA	42.0	F	759	liver	GSM1504948	ob
625	GSM1504949	GSM1504949	9606	13534	61454	genomic DNA	47.0	F	759	liver	GSM1504949	ob
626	GSM1504950	GSM1504950	9606	13534	61454	genomic DNA	54.0	M	759	liver	GSM1504950	ob
627	GSM1504951	GSM1504951	9606	13534	61454	genomic DNA	43.0	F	759	liver	GSM1504951	ob
628	GSM1504952	GSM1504952	9606	13534	61454	genomic DNA	31.0	F	759	liver	GSM1504952	ob
629	GSM1504953	GSM1504953	9606	13534	61454	genomic DNA	37.0	F	759	liver	GSM1504953	ob
630	GSM1504954	GSM1504954	9606	13534	61454	genomic DNA	64.0	F	759	liver	GSM1504954	ob
631	GSM1504955	GSM1504955	9606	13534	61454	genomic DNA	53.0	F	759	liver	GSM1504955	ob
632	GSM1504956	GSM1504956	9606	13534	61454	genomic DNA	49.0	F	759	liver	GSM1504956	ob
633	GSM1504957	GSM1504957	9606	13534	61454	genomic DNA	46.0	M	759	liver	GSM1504957	ob
634	GSM1504958	GSM1504958	9606	13534	61454	genomic DNA	48.0	F	759	liver	GSM1504958	ob
635	GSM1504959	GSM1504959	9606	13534	61454	genomic DNA	40.0	F	759	liver	GSM1504959	ob
636	GSM1504960	GSM1504960	9606	13534	61454	genomic DNA	40.0	F	759	liver	GSM1504960	ob
637	GSM1504961	GSM1504961	9606	13534	61454	genomic DNA	49.0	F	759	liver	GSM1504961	ob
638	GSM1504962	GSM1504962	9606	13534	61454	genomic DNA	65.0	F	759	liver	GSM1504962	ob
639	GSM1504963	GSM1504963	9606	13534	61454	genomic DNA	52.0	M	759	liver	GSM1504963	ob
640	GSM1504964	GSM1504964	9606	13534	61454	genomic DNA	49.0	M	759	liver	GSM1504964	ob
641	GSM1504965	GSM1504965	9606	13534	61454	genomic DNA	39.0	M	759	liver	GSM1504965	ob
642	GSM1504966	GSM1504966	9606	13534	61454	genomic DNA	49.0	F	759	liver	GSM1504966	ob
643	GSM1504967	GSM1504967	9606	13534	61454	genomic DNA	37.0	F	759	liver	GSM1504967	ob
644	GSM1504968	GSM1504968	9606	13534	61454	genomic DNA	32.0	M	759	liver	GSM1504968	ob
645	GSM1504969	GSM1504969	9606	13534	61454	genomic DNA	49.0	F	759	liver	GSM1504969	ob
646	GSM1504970	GSM1504970	9606	13534	61454	genomic DNA	33.0	F	759	liver	GSM1504970	ob
647	GSM1504971	GSM1504971	9606	13534	61454	genomic DNA	37.0	F	759	liver	GSM1504971	ob
648	GSM1504972	GSM1504972	9606	13534	61454	genomic DNA	38.0	F	759	liver	GSM1504972	ob
649	GSM1504973	GSM1504973	9606	13534	61454	genomic DNA	41.0	M	759	liver	GSM1504973	ob
650	GSM1504974	GSM1504974	9606	13534	61454	genomic DNA	54.0	F	759	liver	GSM1504974	ob
651	GSM1504975	GSM1504975	9606	13534	61454	genomic DNA	50.0	M	759	liver	GSM1504975	ob
652	GSM1504976	GSM1504976	9606	13534	61454	genomic DNA	45.0	F	759	liver	GSM1504976	ob
653	GSM1504977	GSM1504977	9606	13534	61454	genomic DNA	34.0	F	759	liver	GSM1504977	ob
654	GSM1504978	GSM1504978	9606	13534	61454	genomic DNA	47.0	F	759	liver	GSM1504978	ob
655	GSM1504979	GSM1504979	9606	13534	61454	genomic DNA	31.0	M	759	liver	GSM1504979	ob
656	GSM1504980	GSM1504980	9606	13534	61454	genomic DNA	40.0	M	759	liver	GSM1504980	ob
657	GSM1504981	GSM1504981	9606	13534	61454	genomic DNA	36.0	F	759	liver	GSM1504981	ob
658	GSM1504982	GSM1504982	9606	13534	61454	genomic DNA	32.0	F	759	liver	GSM1504982	ob
659	GSM1504983	GSM1504983	9606	13534	61454	genomic DNA	36.0	F	759	liver	GSM1504983	ob
660	GSM1504984	GSM1504984	9606	13534	61454	genomic DNA	46.0	F	759	liver	GSM1504984	ob
661	GSM1504985	GSM1504985	9606	13534	61454	genomic DNA	52.0	F	759	liver	GSM1504985	ob
662	GSM1504986	GSM1504986	9606	13534	61454	genomic DNA	53.0	F	759	liver	GSM1504986	ob
663	GSM1504987	GSM1504987	9606	13534	61454	genomic DNA	52.0	M	759	liver	GSM1504987	ob
664	GSM1504988	GSM1504988	9606	13534	61454	genomic DNA	28.0	M	759	liver	GSM1504988	ob
665	GSM1504989	GSM1504989	9606	13534	61454	genomic DNA	35.0	F	759	liver	GSM1504989	ob
666	GSM1504990	GSM1504990	9606	13534	61454	genomic DNA	34.0	M	759	liver	GSM1504990	ob
667	GSM1504991	GSM1504991	9606	13534	61454	genomic DNA	47.0	F	759	liver	GSM1504991	ob
668	GSM1504992	GSM1504992	9606	13534	61454	genomic DNA	45.0	F	759	liver	GSM1504992	ob
669	GSM1504993	GSM1504993	9606	13534	61454	genomic DNA	58.0	M	759	liver	GSM1504993	ob
670	GSM1504994	GSM1504994	9606	13534	61454	genomic DNA	50.0	F	759	liver	GSM1504994	ob
671	GSM1505013	GSM1505013	9606	13534	61454	genomic DNA	33.0	F	1487	adipose tissue	GSM1505013	ob
672	GSM1505014	GSM1505014	9606	13534	61454	genomic DNA	41.0	M	1487	adipose tissue	GSM1505014	ob
673	GSM1505015	GSM1505015	9606	13534	61454	genomic DNA	42.0	F	1487	adipose tissue	GSM1505015	ob
674	GSM1505016	GSM1505016	9606	13534	61454	genomic DNA	62.0	F	1487	adipose tissue	GSM1505016	ob
675	GSM1505017	GSM1505017	9606	13534	61454	genomic DNA	38.0	F	1487	adipose tissue	GSM1505017	ob
676	GSM1505018	GSM1505018	9606	13534	61454	genomic DNA	46.0	M	1487	adipose tissue	GSM1505018	ob
677	GSM1505019	GSM1505019	9606	13534	61454	genomic DNA	41.0	F	1487	adipose tissue	GSM1505019	ob
678	GSM1505020	GSM1505020	9606	13534	61454	genomic DNA	54.0	M	1487	adipose tissue	GSM1505020	ob
679	GSM1505021	GSM1505021	9606	13534	61454	genomic DNA	58.0	M	1487	adipose tissue	GSM1505021	ob
680	GSM1505022	GSM1505022	9606	13534	61454	genomic DNA	37.0	F	1487	adipose tissue	GSM1505022	ob
681	GSM1505023	GSM1505023	9606	13534	61454	genomic DNA	54.0	F	1487	adipose tissue	GSM1505023	ob
682	GSM1505024	GSM1505024	9606	13534	61454	genomic DNA	37.0	F	1487	adipose tissue	GSM1505024	ob
683	GSM1505025	GSM1505025	9606	13534	61454	genomic DNA	34.0	F	1487	adipose tissue	GSM1505025	ob
684	GSM1505026	GSM1505026	9606	13534	61454	genomic DNA	54.0	F	1487	adipose tissue	GSM1505026	ob
685	GSM1505027	GSM1505027	9606	13534	61454	genomic DNA	32.0	F	1487	adipose tissue	GSM1505027	ob
686	GSM1505028	GSM1505028	9606	13534	61454	genomic DNA	49.0	F	1487	adipose tissue	GSM1505028	ob
687	GSM1505029	GSM1505029	9606	13534	61454	genomic DNA	41.0	F	1487	adipose tissue	GSM1505029	ob
688	GSM1505030	GSM1505030	9606	13534	61454	genomic DNA	54.0	F	1487	adipose tissue	GSM1505030	ob
689	GSM1505031	GSM1505031	9606	13534	61454	genomic DNA	36.0	F	1487	adipose tissue	GSM1505031	ob
690	GSM1505032	GSM1505032	9606	13534	61454	genomic DNA	67.0	M	1487	adipose tissue	GSM1505032	ob
691	GSM1505033	GSM1505033	9606	13534	61454	genomic DNA	64.0	F	1487	adipose tissue	GSM1505033	ob
692	GSM1505034	GSM1505034	9606	13534	61454	genomic DNA	40.0	M	1487	adipose tissue	GSM1505034	ob
693	GSM1505035	GSM1505035	9606	13534	61454	genomic DNA	49.0	M	1487	adipose tissue	GSM1505035	ob
694	GSM1505036	GSM1505036	9606	13534	61454	genomic DNA	49.0	F	1487	adipose tissue	GSM1505036	ob
695	GSM1505037	GSM1505037	9606	13534	61454	genomic DNA	38.0	F	1487	adipose tissue	GSM1505037	ob
696	GSM1505038	GSM1505038	9606	13534	61454	genomic DNA	52.0	M	1487	adipose tissue	GSM1505038	ob
697	GSM1505039	GSM1505039	9606	13534	61454	genomic DNA	47.0	F	1487	adipose tissue	GSM1505039	ob
698	GSM1505040	GSM1505040	9606	13534	61454	genomic DNA	28.0	M	1487	adipose tissue	GSM1505040	ob
699	GSM1505041	GSM1505041	9606	13534	61454	genomic DNA	38.0	F	1487	adipose tissue	GSM1505041	ob
700	GSM1505042	GSM1505042	9606	13534	61454	genomic DNA	28.0	F	1487	adipose tissue	GSM1505042	ob
701	GSM1505043	GSM1505043	9606	13534	61454	genomic DNA	46.0	F	1487	adipose tissue	GSM1505043	ob
702	GSM1505044	GSM1505044	9606	13534	61454	genomic DNA	29.0	M	1487	adipose tissue	GSM1505044	ob
703	GSM1505045	GSM1505045	9606	13534	61454	genomic DNA	65.0	F	1487	adipose tissue	GSM1505045	ob
704	GSM1505046	GSM1505046	9606	13534	61454	genomic DNA	40.0	F	1487	adipose tissue	GSM1505046	ob
705	GSM1505047	GSM1505047	9606	13534	61454	genomic DNA	35.0	F	1487	adipose tissue	GSM1505047	ob
706	GSM1505048	GSM1505048	9606	13534	61454	genomic DNA	53.0	F	1487	adipose tissue	GSM1505048	ob
707	GSM1505049	GSM1505049	9606	13534	61454	genomic DNA	42.0	F	1487	adipose tissue	GSM1505049	ob
708	GSM1505050	GSM1505050	9606	13534	61454	genomic DNA	53.0	F	1487	adipose tissue	GSM1505050	ob
709	GSM1505051	GSM1505051	9606	13534	61454	genomic DNA	54.0	M	1487	adipose tissue	GSM1505051	ob
710	GSM1505052	GSM1505052	9606	13534	61454	genomic DNA	47.0	F	1487	adipose tissue	GSM1505052	ob
711	GSM1505053	GSM1505053	9606	13534	61454	genomic DNA	49.0	F	1487	adipose tissue	GSM1505053	ob
712	GSM1505054	GSM1505054	9606	13534	61454	genomic DNA	45.0	F	1487	adipose tissue	GSM1505054	ob
713	GSM1505055	GSM1505055	9606	13534	61454	genomic DNA	51.0	F	1487	adipose tissue	GSM1505055	ob
714	GSM1505056	GSM1505056	9606	13534	61454	genomic DNA	47.0	F	1487	adipose tissue	GSM1505056	ob
715	GSM1505057	GSM1505057	9606	13534	61454	genomic DNA	32.0	M	1487	adipose tissue	GSM1505057	ob
716	GSM1505058	GSM1505058	9606	13534	61454	genomic DNA	41.0	F	1487	adipose tissue	GSM1505058	ob
717	GSM1505059	GSM1505059	9606	13534	61454	genomic DNA	42.0	M	1487	adipose tissue	GSM1505059	ob
718	GSM1505060	GSM1505060	9606	13534	61454	genomic DNA	45.0	F	1487	adipose tissue	GSM1505060	ob
719	GSM1505061	GSM1505061	9606	13534	61454	genomic DNA	31.0	M	1487	adipose tissue	GSM1505061	ob
720	GSM1505062	GSM1505062	9606	13534	61454	genomic DNA	52.0	M	1487	adipose tissue	GSM1505062	ob
721	GSM1505063	GSM1505063	9606	13534	61454	genomic DNA	40.0	F	1487	adipose tissue	GSM1505063	ob
722	GSM1505064	GSM1505064	9606	13534	61454	genomic DNA	48.0	F	1487	adipose tissue	GSM1505064	ob
723	GSM1505065	GSM1505065	9606	13534	61454	genomic DNA	45.0	F	1487	adipose tissue	GSM1505065	ob
724	GSM1505066	GSM1505066	9606	13534	61454	genomic DNA	41.0	F	1487	adipose tissue	GSM1505066	ob
725	GSM1505067	GSM1505067	9606	13534	61454	genomic DNA	31.0	F	1487	adipose tissue	GSM1505067	ob
726	GSM1505068	GSM1505068	9606	13534	61454	genomic DNA	50.0	M	1487	adipose tissue	GSM1505068	ob
727	GSM1505069	GSM1505069	9606	13534	61454	genomic DNA	53.0	M	1487	adipose tissue	GSM1505069	ob
728	GSM1505070	GSM1505070	9606	13534	61454	genomic DNA	31.0	F	1487	adipose tissue	GSM1505070	ob
729	GSM1505071	GSM1505071	9606	13534	61454	genomic DNA	50.0	F	1487	adipose tissue	GSM1505071	ob
730	GSM1505072	GSM1505072	9606	13534	61454	genomic DNA	59.0	F	1487	adipose tissue	GSM1505072	ob
731	GSM1505073	GSM1505073	9606	13534	61454	genomic DNA	39.0	F	1487	adipose tissue	GSM1505073	ob
732	GSM1505074	GSM1505074	9606	13534	61454	genomic DNA	36.0	F	1487	adipose tissue	GSM1505074	ob
733	GSM1505075	GSM1505075	9606	13534	61454	genomic DNA	39.0	M	1487	adipose tissue	GSM1505075	ob
734	GSM1505076	GSM1505076	9606	13534	61454	genomic DNA	47.0	F	1487	adipose tissue	GSM1505076	ob
735	GSM1505077	GSM1505077	9606	13534	61454	genomic DNA	43.0	F	1487	adipose tissue	GSM1505077	ob
736	GSM1505078	GSM1505078	9606	13534	61454	genomic DNA	37.0	F	1487	adipose tissue	GSM1505078	ob
737	GSM1505079	GSM1505079	9606	13534	61454	genomic DNA	35.0	F	1487	adipose tissue	GSM1505079	ob
738	GSM1505080	GSM1505080	9606	13534	61454	genomic DNA	45.0	F	1487	adipose tissue	GSM1505080	ob
739	GSM1505081	GSM1505081	9606	13534	61454	genomic DNA	44.0	M	1487	adipose tissue	GSM1505081	ob
740	GSM1505082	GSM1505082	9606	13534	61454	genomic DNA	34.0	M	1487	adipose tissue	GSM1505082	ob
741	GSM1505083	GSM1505083	9606	13534	61454	genomic DNA	26.0	F	1487	adipose tissue	GSM1505083	ob
742	GSM1505084	GSM1505084	9606	13534	61454	genomic DNA	38.0	F	887	muscle	GSM1505084	ob
743	GSM1505085	GSM1505085	9606	13534	61454	genomic DNA	39.0	M	887	muscle	GSM1505085	ob
744	GSM1505086	GSM1505086	9606	13534	61454	genomic DNA	34.0	F	887	muscle	GSM1505086	ob
745	GSM1505087	GSM1505087	9606	13534	61454	genomic DNA	36.0	F	887	muscle	GSM1505087	ob
746	GSM1505088	GSM1505088	9606	13534	61454	genomic DNA	41.0	F	887	muscle	GSM1505088	ob
747	GSM1505089	GSM1505089	9606	13534	61454	genomic DNA	49.0	F	887	muscle	GSM1505089	ob
748	GSM1505090	GSM1505090	9606	13534	61454	genomic DNA	65.0	F	887	muscle	GSM1505090	ob
749	GSM1505091	GSM1505091	9606	13534	61454	genomic DNA	36.0	F	887	muscle	GSM1505091	ob
750	GSM1505092	GSM1505092	9606	13534	61454	genomic DNA	49.0	F	887	muscle	GSM1505092	ob
751	GSM1505093	GSM1505093	9606	13534	61454	genomic DNA	38.0	F	887	muscle	GSM1505093	ob
752	GSM1505094	GSM1505094	9606	13534	61454	genomic DNA	40.0	F	887	muscle	GSM1505094	ob
753	GSM1505095	GSM1505095	9606	13534	61454	genomic DNA	59.0	F	887	muscle	GSM1505095	ob
754	GSM1505096	GSM1505096	9606	13534	61454	genomic DNA	47.0	F	887	muscle	GSM1505096	ob
755	GSM1505097	GSM1505097	9606	13534	61454	genomic DNA	45.0	F	887	muscle	GSM1505097	ob
756	GSM1505098	GSM1505098	9606	13534	61454	genomic DNA	39.0	F	887	muscle	GSM1505098	ob
757	GSM1505099	GSM1505099	9606	13534	61454	genomic DNA	52.0	F	887	muscle	GSM1505099	ob
758	GSM1505100	GSM1505100	9606	13534	61454	genomic DNA	65.0	M	887	muscle	GSM1505100	ob
759	GSM1505101	GSM1505101	9606	13534	61454	genomic DNA	38.0	F	887	muscle	GSM1505101	ob
760	GSM1505102	GSM1505102	9606	13534	61454	genomic DNA	51.0	F	887	muscle	GSM1505102	ob
761	GSM1505103	GSM1505103	9606	13534	61454	genomic DNA	35.0	F	887	muscle	GSM1505103	ob
762	GSM1505104	GSM1505104	9606	13534	61454	genomic DNA	62.0	F	887	muscle	GSM1505104	ob
763	GSM1505105	GSM1505105	9606	13534	61454	genomic DNA	47.0	F	887	muscle	GSM1505105	ob
764	GSM1505106	GSM1505106	9606	13534	61454	genomic DNA	37.0	F	887	muscle	GSM1505106	ob
765	GSM1505107	GSM1505107	9606	13534	61454	genomic DNA	49.0	F	887	muscle	GSM1505107	ob
766	GSM1505108	GSM1505108	9606	13534	61454	genomic DNA	52.0	M	887	muscle	GSM1505108	ob
767	GSM1505109	GSM1505109	9606	13534	61454	genomic DNA	40.0	M	887	muscle	GSM1505109	ob
768	GSM1505110	GSM1505110	9606	13534	61454	genomic DNA	54.0	M	887	muscle	GSM1505110	ob
769	GSM1505111	GSM1505111	9606	13534	61454	genomic DNA	50.0	F	887	muscle	GSM1505111	ob
770	GSM1505112	GSM1505112	9606	13534	61454	genomic DNA	26.0	F	887	muscle	GSM1505112	ob
771	GSM1505113	GSM1505113	9606	13534	61454	genomic DNA	40.0	F	887	muscle	GSM1505113	ob
772	GSM1505114	GSM1505114	9606	13534	61454	genomic DNA	46.0	F	887	muscle	GSM1505114	ob
773	GSM1505115	GSM1505115	9606	13534	61454	genomic DNA	31.0	F	887	muscle	GSM1505115	ob
774	GSM1505116	GSM1505116	9606	13534	61454	genomic DNA	45.0	F	887	muscle	GSM1505116	ob
775	GSM1505117	GSM1505117	9606	13534	61454	genomic DNA	45.0	F	887	muscle	GSM1505117	ob
776	GSM1505118	GSM1505118	9606	13534	61454	genomic DNA	49.0	F	887	muscle	GSM1505118	ob
777	GSM1505119	GSM1505119	9606	13534	61454	genomic DNA	42.0	F	887	muscle	GSM1505119	ob
778	GSM1505120	GSM1505120	9606	13534	61454	genomic DNA	28.0	M	887	muscle	GSM1505120	ob
779	GSM1505121	GSM1505121	9606	13534	61454	genomic DNA	67.0	M	887	muscle	GSM1505121	ob
780	GSM1505122	GSM1505122	9606	13534	61454	genomic DNA	45.0	F	887	muscle	GSM1505122	ob
781	GSM1505123	GSM1505123	9606	13534	61454	genomic DNA	54.0	F	887	muscle	GSM1505123	ob
782	GSM1505124	GSM1505124	9606	13534	61454	genomic DNA	29.0	M	887	muscle	GSM1505124	ob
783	GSM1505125	GSM1505125	9606	13534	61454	genomic DNA	54.0	F	887	muscle	GSM1505125	ob
784	GSM1505126	GSM1505126	9606	13534	61454	genomic DNA	35.0	F	887	muscle	GSM1505126	ob
785	GSM1505127	GSM1505127	9606	13534	61454	genomic DNA	37.0	F	887	muscle	GSM1505127	ob
786	GSM1505128	GSM1505128	9606	13534	61454	genomic DNA	37.0	F	887	muscle	GSM1505128	ob
787	GSM1505129	GSM1505129	9606	13534	61454	genomic DNA	32.0	F	887	muscle	GSM1505129	ob
788	GSM1505130	GSM1505130	9606	13534	61454	genomic DNA	34.0	M	887	muscle	GSM1505130	ob
789	GSM1505131	GSM1505131	9606	13534	61454	genomic DNA	42.0	M	887	muscle	GSM1505131	ob
790	GSM1505132	GSM1505132	9606	13534	61454	genomic DNA	53.0	M	887	muscle	GSM1505132	ob
791	GSM1505133	GSM1505133	9606	13534	61454	genomic DNA	44.0	M	887	muscle	GSM1505133	ob
792	GSM1505134	GSM1505134	9606	13534	61454	genomic DNA	49.0	M	887	muscle	GSM1505134	ob
793	GSM1505135	GSM1505135	9606	13534	61454	genomic DNA	42.0	F	887	muscle	GSM1505135	ob
794	GSM1505136	GSM1505136	9606	13534	61454	genomic DNA	41.0	M	887	muscle	GSM1505136	ob
795	GSM1505137	GSM1505137	9606	13534	61454	genomic DNA	41.0	F	887	muscle	GSM1505137	ob
796	GSM1505138	GSM1505138	9606	13534	61454	genomic DNA	31.0	F	887	muscle	GSM1505138	ob
797	GSM1505139	GSM1505139	9606	13534	61454	genomic DNA	48.0	M	887	muscle	GSM1505139	ob
798	GSM1505140	GSM1505140	9606	13534	61454	genomic DNA	58.0	M	887	muscle	GSM1505140	ob
799	GSM1505141	GSM1505141	9606	13534	61454	genomic DNA	47.0	F	887	muscle	GSM1505141	ob
800	GSM1505142	GSM1505142	9606	13534	61454	genomic DNA	41.0	F	887	muscle	GSM1505142	ob
801	GSM1505143	GSM1505143	9606	13534	61454	genomic DNA	54.0	M	887	muscle	GSM1505143	ob
802	GSM1505144	GSM1505144	9606	13534	61454	genomic DNA	33.0	F	4041	abdominal adipose tissue	GSM1505144	ob
803	GSM1505145	GSM1505145	9606	13534	61454	genomic DNA	47.0	F	4041	abdominal adipose tissue	GSM1505145	ob
804	GSM1505146	GSM1505146	9606	13534	61454	genomic DNA	38.0	F	4041	abdominal adipose tissue	GSM1505146	ob
805	GSM1505147	GSM1505147	9606	13534	61454	genomic DNA	46.0	F	4041	abdominal adipose tissue	GSM1505147	ob
806	GSM1505148	GSM1505148	9606	13534	61454	genomic DNA	40.0	F	4041	abdominal adipose tissue	GSM1505148	ob
807	GSM1505149	GSM1505149	9606	13534	61454	genomic DNA	45.0	F	4041	abdominal adipose tissue	GSM1505149	ob
808	GSM1505150	GSM1505150	9606	13534	61454	genomic DNA	40.0	F	4041	abdominal adipose tissue	GSM1505150	ob
809	GSM1505151	GSM1505151	9606	13534	61454	genomic DNA	49.0	F	4041	abdominal adipose tissue	GSM1505151	ob
810	GSM1505152	GSM1505152	9606	13534	61454	genomic DNA	62.0	F	4041	abdominal adipose tissue	GSM1505152	ob
811	GSM1505153	GSM1505153	9606	13534	61454	genomic DNA	36.0	F	4041	abdominal adipose tissue	GSM1505153	ob
812	GSM1505154	GSM1505154	9606	13534	61454	genomic DNA	49.0	F	4041	abdominal adipose tissue	GSM1505154	ob
813	GSM1505155	GSM1505155	9606	13534	61454	genomic DNA	41.0	F	4041	abdominal adipose tissue	GSM1505155	ob
814	GSM1505156	GSM1505156	9606	13534	61454	genomic DNA	59.0	F	4041	abdominal adipose tissue	GSM1505156	ob
815	GSM1505157	GSM1505157	9606	13534	61454	genomic DNA	54.0	M	4041	abdominal adipose tissue	GSM1505157	ob
816	GSM1505158	GSM1505158	9606	13534	61454	genomic DNA	42.0	F	4041	abdominal adipose tissue	GSM1505158	ob
817	GSM1505159	GSM1505159	9606	13534	61454	genomic DNA	48.0	M	4041	abdominal adipose tissue	GSM1505159	ob
818	GSM1505160	GSM1505160	9606	13534	61454	genomic DNA	65.0	M	4041	abdominal adipose tissue	GSM1505160	ob
819	GSM1505161	GSM1505161	9606	13534	61454	genomic DNA	53.0	F	4041	abdominal adipose tissue	GSM1505161	ob
820	GSM1505162	GSM1505162	9606	13534	61454	genomic DNA	39.0	F	4041	abdominal adipose tissue	GSM1505162	ob
821	GSM1505163	GSM1505163	9606	13534	61454	genomic DNA	41.0	M	4041	abdominal adipose tissue	GSM1505163	ob
822	GSM1505164	GSM1505164	9606	13534	61454	genomic DNA	34.0	F	4041	abdominal adipose tissue	GSM1505164	ob
823	GSM1505165	GSM1505165	9606	13534	61454	genomic DNA	31.0	M	4041	abdominal adipose tissue	GSM1505165	ob
824	GSM1505166	GSM1505166	9606	13534	61454	genomic DNA	48.0	F	4041	abdominal adipose tissue	GSM1505166	ob
825	GSM1505167	GSM1505167	9606	13534	61454	genomic DNA	29.0	M	4041	abdominal adipose tissue	GSM1505167	ob
826	GSM1505168	GSM1505168	9606	13534	61454	genomic DNA	49.0	F	4041	abdominal adipose tissue	GSM1505168	ob
827	GSM1505169	GSM1505169	9606	13534	61454	genomic DNA	38.0	F	4041	abdominal adipose tissue	GSM1505169	ob
828	GSM1505170	GSM1505170	9606	13534	61454	genomic DNA	28.0	F	4041	abdominal adipose tissue	GSM1505170	ob
829	GSM1505171	GSM1505171	9606	13534	61454	genomic DNA	53.0	M	4041	abdominal adipose tissue	GSM1505171	ob
830	GSM1505172	GSM1505172	9606	13534	61454	genomic DNA	31.0	F	4041	abdominal adipose tissue	GSM1505172	ob
831	GSM1505173	GSM1505173	9606	13534	61454	genomic DNA	41.0	F	4041	abdominal adipose tissue	GSM1505173	ob
832	GSM1505174	GSM1505174	9606	13534	61454	genomic DNA	47.0	F	4041	abdominal adipose tissue	GSM1505174	ob
833	GSM1505175	GSM1505175	9606	13534	61454	genomic DNA	54.0	F	4041	abdominal adipose tissue	GSM1505175	ob
834	GSM1505176	GSM1505176	9606	13534	61454	genomic DNA	42.0	F	4041	abdominal adipose tissue	GSM1505176	ob
835	GSM1505177	GSM1505177	9606	13534	61454	genomic DNA	45.0	F	4041	abdominal adipose tissue	GSM1505177	ob
836	GSM1505178	GSM1505178	9606	13534	61454	genomic DNA	65.0	F	4041	abdominal adipose tissue	GSM1505178	ob
837	GSM1505179	GSM1505179	9606	13534	61454	genomic DNA	64.0	F	4041	abdominal adipose tissue	GSM1505179	ob
838	GSM1505180	GSM1505180	9606	13534	61454	genomic DNA	52.0	F	4041	abdominal adipose tissue	GSM1505180	ob
839	GSM1505181	GSM1505181	9606	13534	61454	genomic DNA	53.0	F	4041	abdominal adipose tissue	GSM1505181	ob
840	GSM1505182	GSM1505182	9606	13534	61454	genomic DNA	67.0	M	4041	abdominal adipose tissue	GSM1505182	ob
841	GSM1505183	GSM1505183	9606	13534	61454	genomic DNA	46.0	M	4041	abdominal adipose tissue	GSM1505183	ob
842	GSM1505184	GSM1505184	9606	13534	61454	genomic DNA	42.0	M	4041	abdominal adipose tissue	GSM1505184	ob
843	GSM1505185	GSM1505185	9606	13534	61454	genomic DNA	45.0	F	4041	abdominal adipose tissue	GSM1505185	ob
844	GSM1505186	GSM1505186	9606	13534	61454	genomic DNA	37.0	F	4041	abdominal adipose tissue	GSM1505186	ob
845	GSM1505187	GSM1505187	9606	13534	61454	genomic DNA	41.0	F	4041	abdominal adipose tissue	GSM1505187	ob
846	GSM1505188	GSM1505188	9606	13534	61454	genomic DNA	45.0	F	4041	abdominal adipose tissue	GSM1505188	ob
847	GSM1505189	GSM1505189	9606	13534	61454	genomic DNA	43.0	F	4041	abdominal adipose tissue	GSM1505189	ob
848	GSM1505190	GSM1505190	9606	13534	61454	genomic DNA	47.0	F	4041	abdominal adipose tissue	GSM1505190	ob
849	GSM1505191	GSM1505191	9606	13534	61454	genomic DNA	47.0	F	4041	abdominal adipose tissue	GSM1505191	ob
850	GSM1505192	GSM1505192	9606	13534	61454	genomic DNA	52.0	M	4041	abdominal adipose tissue	GSM1505192	ob
851	GSM1505193	GSM1505193	9606	13534	61454	genomic DNA	37.0	F	4041	abdominal adipose tissue	GSM1505193	ob
852	GSM1505194	GSM1505194	9606	13534	61454	genomic DNA	37.0	F	4041	abdominal adipose tissue	GSM1505194	ob
853	GSM1505195	GSM1505195	9606	13534	61454	genomic DNA	51.0	F	4041	abdominal adipose tissue	GSM1505195	ob
854	GSM1505196	GSM1505196	9606	13534	61454	genomic DNA	58.0	M	4041	abdominal adipose tissue	GSM1505196	ob
855	GSM1505197	GSM1505197	9606	13534	61454	genomic DNA	52.0	M	4041	abdominal adipose tissue	GSM1505197	ob
856	GSM1505198	GSM1505198	9606	13534	61454	genomic DNA	50.0	M	4041	abdominal adipose tissue	GSM1505198	ob
857	GSM1505199	GSM1505199	9606	13534	61454	genomic DNA	32.0	F	4041	abdominal adipose tissue	GSM1505199	ob
858	GSM1505200	GSM1505200	9606	13534	61454	genomic DNA	49.0	F	4041	abdominal adipose tissue	GSM1505200	ob
859	GSM1505201	GSM1505201	9606	13534	61454	genomic DNA	31.0	F	4041	abdominal adipose tissue	GSM1505201	ob
860	GSM1505202	GSM1505202	9606	13534	61454	genomic DNA	54.0	M	4041	abdominal adipose tissue	GSM1505202	ob
861	GSM1505203	GSM1505203	9606	13534	61454	genomic DNA	40.0	M	4041	abdominal adipose tissue	GSM1505203	ob
862	GSM1505204	GSM1505204	9606	13534	61454	genomic DNA	47.0	F	4041	abdominal adipose tissue	GSM1505204	ob
863	GSM1505205	GSM1505205	9606	13534	61454	genomic DNA	54.0	F	4041	abdominal adipose tissue	GSM1505205	ob
864	GSM1505206	GSM1505206	9606	13534	61454	genomic DNA	44.0	M	4041	abdominal adipose tissue	GSM1505206	ob
865	GSM1505207	GSM1505207	9606	13534	61454	genomic DNA	49.0	M	4041	abdominal adipose tissue	GSM1505207	ob
866	GSM1505208	GSM1505208	9606	13534	61454	genomic DNA	34.0	M	4041	abdominal adipose tissue	GSM1505208	ob
867	GSM1505209	GSM1505209	9606	13534	61454	genomic DNA	54.0	F	4041	abdominal adipose tissue	GSM1505209	ob
868	GSM1505210	GSM1505210	9606	13534	61454	genomic DNA	26.0	F	4041	abdominal adipose tissue	GSM1505210	ob
869	GSM1505211	GSM1505211	9606	13534	61454	genomic DNA	39.0	M	4041	abdominal adipose tissue	GSM1505211	ob
870	GSM1505212	GSM1505212	9606	13534	61454	genomic DNA	28.0	M	4041	abdominal adipose tissue	GSM1505212	ob
871	GSM1505213	GSM1505213	9606	13534	61454	genomic DNA	32.0	M	4041	abdominal adipose tissue	GSM1505213	ob
872	GSM1505214	GSM1505214	9606	13534	61454	genomic DNA	35.0	F	4041	abdominal adipose tissue	GSM1505214	ob
873	GSM1518179	GSM1518179	9606	13534	62003	genomic DNA	77.0	M	89	blood	GSM1518179	c
874	GSM1518180	GSM1518180	9606	13534	62003	genomic DNA	77.0	M	89	blood	GSM1518180	c
875	GSM1518181	GSM1518181	9606	13534	62003	genomic DNA	76.0	M	89	blood	GSM1518181	c
876	GSM1518182	GSM1518182	9606	13534	62003	genomic DNA	76.0	M	89	blood	GSM1518182	c
877	GSM1518183	GSM1518183	9606	13534	62003	genomic DNA	73.0	F	89	blood	GSM1518183	c
878	GSM1518184	GSM1518184	9606	13534	62003	genomic DNA	73.0	F	89	blood	GSM1518184	c
879	GSM1518185	GSM1518185	9606	13534	62003	genomic DNA	72.0	F	89	blood	GSM1518185	c
880	GSM1518186	GSM1518186	9606	13534	62003	genomic DNA	72.0	F	89	blood	GSM1518186	c
881	GSM1518187	GSM1518187	9606	13534	62003	genomic DNA	70.0	M	89	blood	GSM1518187	c
882	GSM1518188	GSM1518188	9606	13534	62003	genomic DNA	69.0	M	89	blood	GSM1518188	c
883	GSM1518189	GSM1518189	9606	13534	62003	genomic DNA	69.0	M	89	blood	GSM1518189	c
884	GSM1518190	GSM1518190	9606	13534	62003	genomic DNA	75.0	M	89	blood	GSM1518190	c
885	GSM1518191	GSM1518191	9606	13534	62003	genomic DNA	75.0	M	89	blood	GSM1518191	c
886	GSM1518192	GSM1518192	9606	13534	62003	genomic DNA	74.0	M	89	blood	GSM1518192	c
887	GSM1518193	GSM1518193	9606	13534	62003	genomic DNA	74.0	M	89	blood	GSM1518193	c
888	GSM1518194	GSM1518194	9606	13534	62003	genomic DNA	72.0	F	89	blood	GSM1518194	c
889	GSM1518195	GSM1518195	9606	13534	62003	genomic DNA	72.0	F	89	blood	GSM1518195	c
890	GSM1518196	GSM1518196	9606	13534	62003	genomic DNA	74.0	F	89	blood	GSM1518196	c
891	GSM1518197	GSM1518197	9606	13534	62003	genomic DNA	74.0	F	89	blood	GSM1518197	c
892	GSM1518198	GSM1518198	9606	13534	62003	genomic DNA	72.0	M	89	blood	GSM1518198	c
893	GSM1518199	GSM1518199	9606	13534	62003	genomic DNA	72.0	M	89	blood	GSM1518199	c
894	GSM1518200	GSM1518200	9606	13534	62003	genomic DNA	72.0	M	89	blood	GSM1518200	c
895	GSM1518202	GSM1518202	9606	13534	62003	genomic DNA	84.0	F	89	blood	GSM1518202	c
896	GSM1518203	GSM1518203	9606	13534	62003	genomic DNA	84.0	F	89	blood	GSM1518203	c
897	GSM1518204	GSM1518204	9606	13534	62003	genomic DNA	88.0	F	89	blood	GSM1518204	c
898	GSM1518205	GSM1518205	9606	13534	62003	genomic DNA	88.0	F	89	blood	GSM1518205	c
899	GSM1518206	GSM1518206	9606	13534	62003	genomic DNA	71.0	F	89	blood	GSM1518206	c
900	GSM1518207	GSM1518207	9606	13534	62003	genomic DNA	71.0	F	89	blood	GSM1518207	c
901	GSM1518208	GSM1518208	9606	13534	62003	genomic DNA	71.0	F	89	blood	GSM1518208	c
902	GSM1518209	GSM1518209	9606	13534	62003	genomic DNA	73.0	M	89	blood	GSM1518209	c
903	GSM1518210	GSM1518210	9606	13534	62003	genomic DNA	73.0	M	89	blood	GSM1518210	c
904	GSM1518211	GSM1518211	9606	13534	62003	genomic DNA	73.0	M	89	blood	GSM1518211	c
905	GSM1518212	GSM1518212	9606	13534	62003	genomic DNA	73.0	M	89	blood	GSM1518212	c
906	GSM1518213	GSM1518213	9606	13534	62003	genomic DNA	77.0	F	89	blood	GSM1518213	c
907	GSM1518214	GSM1518214	9606	13534	62003	genomic DNA	77.0	F	89	blood	GSM1518214	c
908	GSM1518215	GSM1518215	9606	13534	62003	genomic DNA	76.0	F	89	blood	GSM1518215	c
909	GSM1518216	GSM1518216	9606	13534	62003	genomic DNA	76.0	F	89	blood	GSM1518216	c
910	GSM1518217	GSM1518217	9606	13534	62003	genomic DNA	79.0	M	89	blood	GSM1518217	c
911	GSM1518218	GSM1518218	9606	13534	62003	genomic DNA	79.0	M	89	blood	GSM1518218	c
912	GSM1518219	GSM1518219	9606	13534	62003	genomic DNA	78.0	M	89	blood	GSM1518219	c
913	GSM1518220	GSM1518220	9606	13534	62003	genomic DNA	78.0	M	89	blood	GSM1518220	c
914	GSM1518221	GSM1518221	9606	13534	62003	genomic DNA	68.0	M	89	blood	GSM1518221	c
915	GSM1518222	GSM1518222	9606	13534	62003	genomic DNA	68.0	M	89	blood	GSM1518222	c
916	GSM1518223	GSM1518223	9606	13534	62003	genomic DNA	68.0	M	89	blood	GSM1518223	c
917	GSM1518224	GSM1518224	9606	13534	62003	genomic DNA	68.0	M	89	blood	GSM1518224	c
918	GSM1518225	GSM1518225	9606	13534	62003	genomic DNA	74.0	F	89	blood	GSM1518225	c
919	GSM1518226	GSM1518226	9606	13534	62003	genomic DNA	74.0	F	89	blood	GSM1518226	c
920	GSM1518227	GSM1518227	9606	13534	62003	genomic DNA	75.0	F	89	blood	GSM1518227	c
921	GSM1518228	GSM1518228	9606	13534	62003	genomic DNA	75.0	F	89	blood	GSM1518228	c
922	GSM1518229	GSM1518229	9606	13534	62003	genomic DNA	78.0	F	89	blood	GSM1518229	c
923	GSM1518230	GSM1518230	9606	13534	62003	genomic DNA	78.0	F	89	blood	GSM1518230	c
924	GSM1518231	GSM1518231	9606	13534	62003	genomic DNA	78.0	F	89	blood	GSM1518231	c
925	GSM1518232	GSM1518232	9606	13534	62003	genomic DNA	78.0	F	89	blood	GSM1518232	c
926	GSM1518233	GSM1518233	9606	13534	62003	genomic DNA	74.0	F	89	blood	GSM1518233	c
927	GSM1518234	GSM1518234	9606	13534	62003	genomic DNA	74.0	F	89	blood	GSM1518234	c
928	GSM1518235	GSM1518235	9606	13534	62003	genomic DNA	73.0	F	89	blood	GSM1518235	c
929	GSM1518236	GSM1518236	9606	13534	62003	genomic DNA	73.0	F	89	blood	GSM1518236	c
930	GSM1518237	GSM1518237	9606	13534	62003	genomic DNA	74.0	M	89	blood	GSM1518237	c
931	GSM1518238	GSM1518238	9606	13534	62003	genomic DNA	74.0	M	89	blood	GSM1518238	c
932	GSM1518239	GSM1518239	9606	13534	62003	genomic DNA	74.0	M	89	blood	GSM1518239	c
933	GSM1518240	GSM1518240	9606	13534	62003	genomic DNA	74.0	M	89	blood	GSM1518240	c
934	GSM1518241	GSM1518241	9606	13534	62003	genomic DNA	81.0	M	89	blood	GSM1518241	c
935	GSM1518242	GSM1518242	9606	13534	62003	genomic DNA	81.0	M	89	blood	GSM1518242	c
936	GSM1518243	GSM1518243	9606	13534	62003	genomic DNA	82.0	M	89	blood	GSM1518243	c
937	GSM1518244	GSM1518244	9606	13534	62003	genomic DNA	82.0	M	89	blood	GSM1518244	c
938	GSM1518245	GSM1518245	9606	13534	62003	genomic DNA	67.0	M	89	blood	GSM1518245	c
939	GSM1518246	GSM1518246	9606	13534	62003	genomic DNA	67.0	M	89	blood	GSM1518246	c
940	GSM1518247	GSM1518247	9606	13534	62003	genomic DNA	68.0	M	89	blood	GSM1518247	c
941	GSM1518248	GSM1518248	9606	13534	62003	genomic DNA	68.0	M	89	blood	GSM1518248	c
942	GSM1301871	GSM1301871	9606	13534	53840	genomic DNA	54.0	M	89	blood	GSM1301871	hiv
943	GSM1301872	GSM1301872	9606	13534	53840	genomic DNA	61.0	M	89	blood	GSM1301872	hiv
944	GSM1301873	GSM1301873	9606	13534	53840	genomic DNA	51.0	M	89	blood	GSM1301873	hiv
945	GSM1301874	GSM1301874	9606	13534	53840	genomic DNA	49.0	M	89	blood	GSM1301874	hiv
946	GSM1301875	GSM1301875	9606	13534	53840	genomic DNA	60.0	M	89	blood	GSM1301875	hiv
947	GSM1301876	GSM1301876	9606	13534	53840	genomic DNA	44.0	M	89	blood	GSM1301876	hiv
948	GSM1301877	GSM1301877	9606	13534	53840	genomic DNA	44.0	M	89	blood	GSM1301877	hiv
949	GSM1301878	GSM1301878	9606	13534	53840	genomic DNA	44.0	M	89	blood	GSM1301878	hiv
950	GSM1301879	GSM1301879	9606	13534	53840	genomic DNA	50.0	M	89	blood	GSM1301879	hiv
951	GSM1301880	GSM1301880	9606	13534	53840	genomic DNA	45.0	M	89	blood	GSM1301880	hiv
952	GSM1301881	GSM1301881	9606	13534	53840	genomic DNA	44.0	M	89	blood	GSM1301881	hiv
953	GSM1301882	GSM1301882	9606	13534	53840	genomic DNA	56.0	M	89	blood	GSM1301882	hiv
954	GSM1301883	GSM1301883	9606	13534	53840	genomic DNA	36.0	M	89	blood	GSM1301883	hiv
955	GSM1301884	GSM1301884	9606	13534	53840	genomic DNA	49.41833748	M	89	blood	GSM1301884	hiv
956	GSM1301885	GSM1301885	9606	13534	53840	genomic DNA	36.0	M	89	blood	GSM1301885	hiv
957	GSM1301886	GSM1301886	9606	13534	53840	genomic DNA	43.45039463	M	89	blood	GSM1301886	hiv
958	GSM1301887	GSM1301887	9606	13534	53840	genomic DNA	40.0	M	89	blood	GSM1301887	hiv
959	GSM1301888	GSM1301888	9606	13534	53840	genomic DNA	40.74500394	M	89	blood	GSM1301888	hiv
960	GSM1301889	GSM1301889	9606	13534	53840	genomic DNA	46.0502667	M	89	blood	GSM1301889	hiv
961	GSM1301890	GSM1301890	9606	13534	53840	genomic DNA	56.52130770000001	M	89	blood	GSM1301890	hiv
962	GSM1301891	GSM1301891	9606	13534	53840	genomic DNA	41.86563979	M	89	blood	GSM1301891	hiv
963	GSM1301892	GSM1301892	9606	13534	53840	genomic DNA	46.79354177	M	89	blood	GSM1301892	hiv
964	GSM1301893	GSM1301893	9606	13534	53840	genomic DNA	59.0	M	89	blood	GSM1301893	hiv
965	GSM1301894	GSM1301894	9606	13534	53840	genomic DNA	60.0	M	89	blood	GSM1301894	hiv
966	GSM1301895	GSM1301895	9606	13534	53840	genomic DNA	53.0	M	89	blood	GSM1301895	hiv
967	GSM1301896	GSM1301896	9606	13534	53840	genomic DNA	59.0	M	89	blood	GSM1301896	hiv
968	GSM1301897	GSM1301897	9606	13534	53840	genomic DNA	40.0	M	89	blood	GSM1301897	hiv
969	GSM1301898	GSM1301898	9606	13534	53840	genomic DNA	49.0	M	89	blood	GSM1301898	hiv
970	GSM1301899	GSM1301899	9606	13534	53840	genomic DNA	54.0	M	89	blood	GSM1301899	hiv
971	GSM1301900	GSM1301900	9606	13534	53840	genomic DNA	55.0	M	89	blood	GSM1301900	hiv
972	GSM1301901	GSM1301901	9606	13534	53840	genomic DNA	48.0	M	89	blood	GSM1301901	hiv
973	GSM1301902	GSM1301902	9606	13534	53840	genomic DNA	50.0	M	89	blood	GSM1301902	hiv
974	GSM1301903	GSM1301903	9606	13534	53840	genomic DNA	43.0	M	89	blood	GSM1301903	hiv
975	GSM1301904	GSM1301904	9606	13534	53840	genomic DNA	49.0	M	89	blood	GSM1301904	hiv
976	GSM1301905	GSM1301905	9606	13534	53840	genomic DNA	66.0	M	89	blood	GSM1301905	hiv
977	GSM1301906	GSM1301906	9606	13534	53840	genomic DNA	46.0	M	89	blood	GSM1301906	hiv
978	GSM1301907	GSM1301907	9606	13534	53840	genomic DNA	67.0	M	89	blood	GSM1301907	hiv
979	GSM1301908	GSM1301908	9606	13534	53840	genomic DNA	59.0	M	89	blood	GSM1301908	hiv
980	GSM1301909	GSM1301909	9606	13534	53840	genomic DNA	57.0	M	89	blood	GSM1301909	hiv
981	GSM1301910	GSM1301910	9606	13534	53840	genomic DNA	55.0	M	89	blood	GSM1301910	hiv
982	GSM1301911	GSM1301911	9606	13534	53840	genomic DNA	32.0	M	89	blood	GSM1301911	hiv
983	GSM1301912	GSM1301912	9606	13534	53840	genomic DNA	64.0	M	89	blood	GSM1301912	hiv
984	GSM1301913	GSM1301913	9606	13534	53840	genomic DNA	58.0	M	89	blood	GSM1301913	hiv
985	GSM1301914	GSM1301914	9606	13534	53840	genomic DNA	51.0	M	89	blood	GSM1301914	hiv
986	GSM1301915	GSM1301915	9606	13534	53840	genomic DNA	48.0	M	89	blood	GSM1301915	hiv
987	GSM1301916	GSM1301916	9606	13534	53840	genomic DNA	66.0	M	89	blood	GSM1301916	hiv
988	GSM1301917	GSM1301917	9606	13534	53840	genomic DNA	60.0	M	89	blood	GSM1301917	hiv
989	GSM1301918	GSM1301918	9606	13534	53840	genomic DNA	51.0	M	89	blood	GSM1301918	hiv
990	GSM1301919	GSM1301919	9606	13534	53840	genomic DNA	59.0	M	89	blood	GSM1301919	hiv
991	GSM1301920	GSM1301920	9606	13534	53840	genomic DNA	61.0	M	89	blood	GSM1301920	hiv
992	GSM1301921	GSM1301921	9606	13534	53840	genomic DNA	51.0	M	89	blood	GSM1301921	hiv
993	GSM1301922	GSM1301922	9606	13534	53840	genomic DNA	54.0	M	89	blood	GSM1301922	hiv
994	GSM1301923	GSM1301923	9606	13534	53840	genomic DNA	63.0	M	89	blood	GSM1301923	hiv
995	GSM1301924	GSM1301924	9606	13534	53840	genomic DNA	49.0	M	89	blood	GSM1301924	hiv
996	GSM1301925	GSM1301925	9606	13534	53840	genomic DNA	35.64931426	M	89	blood	GSM1301925	hiv
997	GSM1301926	GSM1301926	9606	13534	53840	genomic DNA	43.0	M	89	blood	GSM1301926	hiv
998	GSM1301927	GSM1301927	9606	13534	53840	genomic DNA	51.0	M	89	blood	GSM1301927	hiv
999	GSM1301928	GSM1301928	9606	13534	53840	genomic DNA	64.0	M	89	blood	GSM1301928	hiv
1000	GSM1301929	GSM1301929	9606	13534	53840	genomic DNA	65.0	M	89	blood	GSM1301929	hiv
1001	GSM1301930	GSM1301930	9606	13534	53840	genomic DNA	46.0	M	89	blood	GSM1301930	hiv
1002	GSM1301931	GSM1301931	9606	13534	53840	genomic DNA	49.0	M	89	blood	GSM1301931	hiv
1003	GSM1301932	GSM1301932	9606	13534	53840	genomic DNA	60.0	M	89	blood	GSM1301932	hiv
1004	GSM1301933	GSM1301933	9606	13534	53840	genomic DNA	53.0	M	89	blood	GSM1301933	hiv
1005	GSM1301934	GSM1301934	9606	13534	53840	genomic DNA	52.0	M	89	blood	GSM1301934	hiv
1006	GSM1301935	GSM1301935	9606	13534	53840	genomic DNA	52.0	M	89	blood	GSM1301935	hiv
1007	GSM1301936	GSM1301936	9606	13534	53840	genomic DNA	58.0	M	89	blood	GSM1301936	hiv
1008	GSM1301937	GSM1301937	9606	13534	53840	genomic DNA	49.0	M	89	blood	GSM1301937	hiv
1009	GSM1301938	GSM1301938	9606	13534	53840	genomic DNA	49.0	M	89	blood	GSM1301938	hiv
1010	GSM1301939	GSM1301939	9606	13534	53840	genomic DNA	47.0	M	89	blood	GSM1301939	hiv
1011	GSM1301940	GSM1301940	9606	13534	53840	genomic DNA	54.0	M	89	blood	GSM1301940	hiv
1012	GSM1301941	GSM1301941	9606	13534	53840	genomic DNA	42.0	M	89	blood	GSM1301941	hiv
1013	GSM1301942	GSM1301942	9606	13534	53840	genomic DNA	42.0	M	89	blood	GSM1301942	hiv
1014	GSM1301943	GSM1301943	9606	13534	53840	genomic DNA	42.0	M	89	blood	GSM1301943	hiv
1015	GSM1301944	GSM1301944	9606	13534	53840	genomic DNA	59.0	M	89	blood	GSM1301944	hiv
1016	GSM1301945	GSM1301945	9606	13534	53840	genomic DNA	60.0	M	89	blood	GSM1301945	hiv
1017	GSM1301946	GSM1301946	9606	13534	53840	genomic DNA	55.0	M	89	blood	GSM1301946	hiv
1018	GSM1301947	GSM1301947	9606	13534	53840	genomic DNA	37.0	M	89	blood	GSM1301947	hiv
1019	GSM1301948	GSM1301948	9606	13534	53840	genomic DNA	49.0	M	89	blood	GSM1301948	hiv
1020	GSM1301949	GSM1301949	9606	13534	53840	genomic DNA	60.0	M	89	blood	GSM1301949	hiv
1021	GSM1301950	GSM1301950	9606	13534	53840	genomic DNA	44.0	M	89	blood	GSM1301950	hiv
1022	GSM1301951	GSM1301951	9606	13534	53840	genomic DNA	49.0	M	89	blood	GSM1301951	hiv
1023	GSM1301952	GSM1301952	9606	13534	53840	genomic DNA	62.0	M	89	blood	GSM1301952	hiv
1024	GSM1301953	GSM1301953	9606	13534	53840	genomic DNA	55.0	M	89	blood	GSM1301953	hiv
1025	GSM1301954	GSM1301954	9606	13534	53840	genomic DNA	33.0	M	89	blood	GSM1301954	hiv
1026	GSM1301955	GSM1301955	9606	13534	53840	genomic DNA	58.0	M	89	blood	GSM1301955	hiv
1027	GSM1301956	GSM1301956	9606	13534	53840	genomic DNA	51.0	M	89	blood	GSM1301956	hiv
1028	GSM1301957	GSM1301957	9606	13534	53840	genomic DNA	53.0	M	89	blood	GSM1301957	hiv
1029	GSM1301958	GSM1301958	9606	13534	53840	genomic DNA	50.0	M	89	blood	GSM1301958	hiv
1030	GSM1301959	GSM1301959	9606	13534	53840	genomic DNA	66.0	M	89	blood	GSM1301959	hiv
1031	GSM1301960	GSM1301960	9606	13534	53840	genomic DNA	34.0	M	89	blood	GSM1301960	hiv
1032	GSM1301961	GSM1301961	9606	13534	53840	genomic DNA	48.0	M	89	blood	GSM1301961	hiv
1033	GSM1301962	GSM1301962	9606	13534	53840	genomic DNA	49.0	M	89	blood	GSM1301962	hiv
1034	GSM1301963	GSM1301963	9606	13534	53840	genomic DNA	52.0	M	89	blood	GSM1301963	hiv
1035	GSM1301964	GSM1301964	9606	13534	53840	genomic DNA	42.0	M	89	blood	GSM1301964	hiv
1036	GSM1301965	GSM1301965	9606	13534	53840	genomic DNA	62.0	M	89	blood	GSM1301965	hiv
1037	GSM1301966	GSM1301966	9606	13534	53840	genomic DNA	38.0	M	89	blood	GSM1301966	hiv
1038	GSM1301967	GSM1301967	9606	13534	53840	genomic DNA	58.0	M	89	blood	GSM1301967	hiv
1039	GSM1301968	GSM1301968	9606	13534	53840	genomic DNA	65.0	M	89	blood	GSM1301968	hiv
1040	GSM1301969	GSM1301969	9606	13534	53840	genomic DNA	49.0	M	89	blood	GSM1301969	hiv
1041	GSM1301970	GSM1301970	9606	13534	53840	genomic DNA	54.0	M	89	blood	GSM1301970	hiv
1042	GSM1301971	GSM1301971	9606	13534	53840	genomic DNA	51.17372423	M	89	blood	GSM1301971	hiv
1043	GSM1301972	GSM1301972	9606	13534	53840	genomic DNA	58.0	M	89	blood	GSM1301972	hiv
1044	GSM1301973	GSM1301973	9606	13534	53840	genomic DNA	55.0	M	89	blood	GSM1301973	hiv
1045	GSM1301974	GSM1301974	9606	13534	53840	genomic DNA	49.0	M	89	blood	GSM1301974	hiv
1046	GSM1301975	GSM1301975	9606	13534	53840	genomic DNA	56.0	M	89	blood	GSM1301975	hiv
1047	GSM1301976	GSM1301976	9606	13534	53840	genomic DNA	57.0	M	89	blood	GSM1301976	hiv
1048	GSM1301977	GSM1301977	9606	13534	53840	genomic DNA	49.0	M	89	blood	GSM1301977	hiv
1049	GSM1301978	GSM1301978	9606	13534	53840	genomic DNA	68.0	M	89	blood	GSM1301978	hiv
1050	GSM1301979	GSM1301979	9606	13534	53840	genomic DNA	53.0	M	89	blood	GSM1301979	hiv
1051	GSM1301980	GSM1301980	9606	13534	53840	genomic DNA	31.0	M	89	blood	GSM1301980	hiv
1052	GSM1301981	GSM1301981	9606	13534	53840	genomic DNA	51.0	M	89	blood	GSM1301981	hiv
1053	GSM1301982	GSM1301982	9606	13534	53840	genomic DNA	64.0	M	89	blood	GSM1301982	hiv
1054	GSM1301983	GSM1301983	9606	13534	53840	genomic DNA	59.0	M	89	blood	GSM1301983	hiv
1055	GSM1301984	GSM1301984	9606	13534	53840	genomic DNA	49.0	M	89	blood	GSM1301984	hiv
1056	GSM1301985	GSM1301985	9606	13534	53840	genomic DNA	54.0	M	89	blood	GSM1301985	hiv
1057	GSM1301986	GSM1301986	9606	13534	53840	genomic DNA	51.0	M	89	blood	GSM1301986	hiv
1058	GSM1301987	GSM1301987	9606	13534	53840	genomic DNA	46.0	M	89	blood	GSM1301987	hiv
1059	GSM1301988	GSM1301988	9606	13534	53840	genomic DNA	31.0	M	89	blood	GSM1301988	hiv
1060	GSM1301989	GSM1301989	9606	13534	53840	genomic DNA	48.0	M	89	blood	GSM1301989	hiv
1061	GSM1301990	GSM1301990	9606	13534	53840	genomic DNA	60.0	M	89	blood	GSM1301990	hiv
1062	GSM1500870	GSM1500870	9606	13534	61256	genomic DNA	57.0	M	1487	adipose tissue	GSM1500870	ob
1063	GSM1500871	GSM1500871	9606	13534	61256	genomic DNA	37.0	F	1487	adipose tissue	GSM1500871	ob
1064	GSM1500872	GSM1500872	9606	13534	61256	genomic DNA	46.0	F	1487	adipose tissue	GSM1500872	nafld
1065	GSM1500873	GSM1500873	9606	13534	61256	genomic DNA	50.0	M	1487	adipose tissue	GSM1500873	nafld
1066	GSM1500874	GSM1500874	9606	13534	61256	genomic DNA	44.0	F	1487	adipose tissue	GSM1500874	ob
1067	GSM1500875	GSM1500875	9606	13534	61256	genomic DNA	46.0	F	1487	adipose tissue	GSM1500875	nafld
1068	GSM1500876	GSM1500876	9606	13534	61256	genomic DNA	51.0	F	1487	adipose tissue	GSM1500876	nash
1069	GSM1500877	GSM1500877	9606	13534	61256	genomic DNA	55.0	F	1487	adipose tissue	GSM1500877	nafld
1070	GSM1500878	GSM1500878	9606	13534	61256	genomic DNA	44.0	M	1487	adipose tissue	GSM1500878	ob
1071	GSM1500879	GSM1500879	9606	13534	61256	genomic DNA	32.0	F	1487	adipose tissue	GSM1500879	nafld
1072	GSM1500880	GSM1500880	9606	13534	61256	genomic DNA	40.0	F	1487	adipose tissue	GSM1500880	nafld
1073	GSM1500881	GSM1500881	9606	13534	61256	genomic DNA	48.0	F	1487	adipose tissue	GSM1500881	ob
1074	GSM1500882	GSM1500882	9606	13534	61256	genomic DNA	45.0	F	1487	adipose tissue	GSM1500882	ob
1075	GSM1500883	GSM1500883	9606	13534	61256	genomic DNA	32.0	F	1487	adipose tissue	GSM1500883	nash
1076	GSM1500884	GSM1500884	9606	13534	61256	genomic DNA	59.0	M	1487	adipose tissue	GSM1500884	nash
1077	GSM1500885	GSM1500885	9606	13534	61256	genomic DNA	54.0	F	1487	adipose tissue	GSM1500885	nash
1078	GSM1500886	GSM1500886	9606	13534	61256	genomic DNA	42.0	F	1487	adipose tissue	GSM1500886	nash
1079	GSM1500887	GSM1500887	9606	13534	61256	genomic DNA	33.0	F	1487	adipose tissue	GSM1500887	nash
1080	GSM1500888	GSM1500888	9606	13534	61256	genomic DNA	39.0	F	1487	adipose tissue	GSM1500888	ob
1081	GSM1500889	GSM1500889	9606	13534	61256	genomic DNA	31.0	F	1487	adipose tissue	GSM1500889	ob
1082	GSM1500890	GSM1500890	9606	13534	61256	genomic DNA	32.0	M	1487	adipose tissue	GSM1500890	nafld
1083	GSM1500891	GSM1500891	9606	13534	61256	genomic DNA	64.0	M	1487	adipose tissue	GSM1500891	nafld
1084	GSM1500892	GSM1500892	9606	13534	61256	genomic DNA	42.0	F	1487	adipose tissue	GSM1500892	ob
1085	GSM1500893	GSM1500893	9606	13534	61256	genomic DNA	36.0	F	1487	adipose tissue	GSM1500893	nash
1086	GSM1500894	GSM1500894	9606	13534	61256	genomic DNA	43.0	M	1487	adipose tissue	GSM1500894	nash
1087	GSM1500895	GSM1500895	9606	13534	61256	genomic DNA	65.0	F	1487	adipose tissue	GSM1500895	nash
1088	GSM1500896	GSM1500896	9606	13534	61256	genomic DNA	71.0	F	1487	adipose tissue	GSM1500896	c
1089	GSM1500897	GSM1500897	9606	13534	61256	genomic DNA	62.0	M	1487	adipose tissue	GSM1500897	c
1090	GSM1500898	GSM1500898	9606	13534	61256	genomic DNA	77.0	M	1487	adipose tissue	GSM1500898	c
1091	GSM1500899	GSM1500899	9606	13534	61256	genomic DNA	79.0	F	1487	adipose tissue	GSM1500899	c
1092	GSM1500900	GSM1500900	9606	13534	61256	genomic DNA	70.0	F	1487	adipose tissue	GSM1500900	c
1093	GSM1500901	GSM1500901	9606	13534	61256	genomic DNA	65.0	F	1487	adipose tissue	GSM1500901	c
1094	GSM1500908	GSM1500908	9606	13534	61256	genomic DNA	70.0	M	759	liver	GSM1500908	c
1095	GSM1500909	GSM1500909	9606	13534	61256	genomic DNA	55.0	F	759	liver	GSM1500909	pbc
1096	GSM1500910	GSM1500910	9606	13534	61256	genomic DNA	76.0	F	759	liver	GSM1500910	c
1097	GSM1500911	GSM1500911	9606	13534	61256	genomic DNA	73.0	F	759	liver	GSM1500911	c
1098	GSM1500912	GSM1500912	9606	13534	61256	genomic DNA	68.0	M	759	liver	GSM1500912	pbc
1099	GSM1500913	GSM1500913	9606	13534	61256	genomic DNA	86.0	M	759	liver	GSM1500913	c
1100	GSM1500914	GSM1500914	9606	13534	61256	genomic DNA	70.0	M	759	liver	GSM1500914	nash
1101	GSM1500915	GSM1500915	9606	13534	61256	genomic DNA	78.0	F	759	liver	GSM1500915	c
1102	GSM1500916	GSM1500916	9606	13534	61256	genomic DNA	54.0	M	759	liver	GSM1500916	psc
1103	GSM1500917	GSM1500917	9606	13534	61256	genomic DNA	75.0	F	759	liver	GSM1500917	ob
1104	GSM1500918	GSM1500918	9606	13534	61256	genomic DNA	72.0	M	759	liver	GSM1500918	c
1105	GSM1500919	GSM1500919	9606	13534	61256	genomic DNA	67.0	M	759	liver	GSM1500919	pbc
1106	GSM1500920	GSM1500920	9606	13534	61256	genomic DNA	67.0	F	759	liver	GSM1500920	c
1107	GSM1500921	GSM1500921	9606	13534	61256	genomic DNA	85.0	F	759	liver	GSM1500921	c
1108	GSM1500922	GSM1500922	9606	13534	61256	genomic DNA	77.0	M	759	liver	GSM1500922	c
1109	GSM1500923	GSM1500923	9606	13534	61256	genomic DNA	59.0	F	759	liver	GSM1500923	c
1110	GSM1500924	GSM1500924	9606	13534	61256	genomic DNA	39.0	M	759	liver	GSM1500924	psc
1111	GSM1500925	GSM1500925	9606	13534	61256	genomic DNA	71.0	M	759	liver	GSM1500925	ob
1112	GSM1500926	GSM1500926	9606	13534	61256	genomic DNA	48.0	F	759	liver	GSM1500926	pbc
1113	GSM1500927	GSM1500927	9606	13534	61256	genomic DNA	49.0	F	759	liver	GSM1500927	pbc
1114	GSM1500928	GSM1500928	9606	13534	61256	genomic DNA	38.0	F	759	liver	GSM1500928	c
1115	GSM1500929	GSM1500929	9606	13534	61256	genomic DNA	53.0	F	759	liver	GSM1500929	pbc
1116	GSM1500930	GSM1500930	9606	13534	61256	genomic DNA	81.0	F	759	liver	GSM1500930	c
1117	GSM1500931	GSM1500931	9606	13534	61256	genomic DNA	64.0	M	759	liver	GSM1500931	c
1118	GSM1500932	GSM1500932	9606	13534	61256	genomic DNA	61.0	M	759	liver	GSM1500932	ob
1119	GSM1500933	GSM1500933	9606	13534	61256	genomic DNA	53.0	M	759	liver	GSM1500933	pbc
1120	GSM1500934	GSM1500934	9606	13534	61256	genomic DNA	48.0	F	759	liver	GSM1500934	pbc
1121	GSM1500935	GSM1500935	9606	13534	61256	genomic DNA	41.0	M	759	liver	GSM1500935	c
1122	GSM1500936	GSM1500936	9606	13534	61256	genomic DNA	35.0	F	759	liver	GSM1500936	c
1123	GSM1500937	GSM1500937	9606	13534	61256	genomic DNA	48.0	F	759	liver	GSM1500937	pbc
1124	GSM1500938	GSM1500938	9606	13534	61256	genomic DNA	57.0	M	759	liver	GSM1500938	ob
1125	GSM1500939	GSM1500939	9606	13534	61256	genomic DNA	46.0	F	759	liver	GSM1500939	nafld
1126	GSM1500940	GSM1500940	9606	13534	61256	genomic DNA	55.0	F	759	liver	GSM1500940	pbc
1127	GSM1500941	GSM1500941	9606	13534	61256	genomic DNA	55.0	F	759	liver	GSM1500941	nafld
1128	GSM1500942	GSM1500942	9606	13534	61256	genomic DNA	44.0	M	759	liver	GSM1500942	ob
1129	GSM1500943	GSM1500943	9606	13534	61256	genomic DNA	63.0	F	759	liver	GSM1500943	pbc
1130	GSM1500944	GSM1500944	9606	13534	61256	genomic DNA	57.0	F	759	liver	GSM1500944	pbc
1131	GSM1500945	GSM1500945	9606	13534	61256	genomic DNA	62.0	M	759	liver	GSM1500945	ob
1132	GSM1500946	GSM1500946	9606	13534	61256	genomic DNA	46.0	F	759	liver	GSM1500946	c
1133	GSM1500947	GSM1500947	9606	13534	61256	genomic DNA	30.0	M	759	liver	GSM1500947	nash
1134	GSM1500948	GSM1500948	9606	13534	61256	genomic DNA	77.0	M	759	liver	GSM1500948	c
1135	GSM1500949	GSM1500949	9606	13534	61256	genomic DNA	75.0	F	759	liver	GSM1500949	c
1136	GSM1500950	GSM1500950	9606	13534	61256	genomic DNA	32.0	M	759	liver	GSM1500950	nafld
1137	GSM1500951	GSM1500951	9606	13534	61256	genomic DNA	77.0	M	759	liver	GSM1500951	c
1138	GSM1500952	GSM1500952	9606	13534	61256	genomic DNA	49.0	F	759	liver	GSM1500952	nafld
1139	GSM1500953	GSM1500953	9606	13534	61256	genomic DNA	41.0	M	759	liver	GSM1500953	nafld
1140	GSM1500954	GSM1500954	9606	13534	61256	genomic DNA	35.0	M	759	liver	GSM1500954	c
1141	GSM1500955	GSM1500955	9606	13534	61256	genomic DNA	43.0	M	759	liver	GSM1500955	nash
1142	GSM1500956	GSM1500956	9606	13534	61256	genomic DNA	33.0	F	759	liver	GSM1500956	nafld
1143	GSM1500957	GSM1500957	9606	13534	61256	genomic DNA	58.0	F	759	liver	GSM1500957	c
1144	GSM1500958	GSM1500958	9606	13534	61256	genomic DNA	41.0	M	759	liver	GSM1500958	c
1145	GSM1500959	GSM1500959	9606	13534	61256	genomic DNA	39.0	M	759	liver	GSM1500959	nafld
1146	GSM1500960	GSM1500960	9606	13534	61256	genomic DNA	71.0	F	759	liver	GSM1500960	c
1147	GSM1500961	GSM1500961	9606	13534	61256	genomic DNA	77.0	F	759	liver	GSM1500961	c
1148	GSM1500962	GSM1500962	9606	13534	61256	genomic DNA	41.0	M	759	liver	GSM1500962	nafld
1149	GSM1500963	GSM1500963	9606	13534	61256	genomic DNA	38.0	M	759	liver	GSM1500963	nafld
1150	GSM1500964	GSM1500964	9606	13534	61256	genomic DNA	40.0	M	759	liver	GSM1500964	nash
1151	GSM1500965	GSM1500965	9606	13534	61256	genomic DNA	34.0	F	759	liver	GSM1500965	nafld
1152	GSM1500966	GSM1500966	9606	13534	61256	genomic DNA	43.0	M	759	liver	GSM1500966	nafld
1153	GSM1500967	GSM1500967	9606	13534	61256	genomic DNA	46.0	M	759	liver	GSM1500967	nafld
1154	GSM1500969	GSM1500969	9606	13534	61256	genomic DNA	46.0	F	759	liver	GSM1500969	c
1155	GSM1500970	GSM1500970	9606	13534	61256	genomic DNA	49.0	M	759	liver	GSM1500970	nafld
1156	GSM1500971	GSM1500971	9606	13534	61256	genomic DNA	35.0	M	759	liver	GSM1500971	nash
1157	GSM1500972	GSM1500972	9606	13534	61256	genomic DNA	46.0	M	759	liver	GSM1500972	nafld
1158	GSM1500973	GSM1500973	9606	13534	61256	genomic DNA	33.0	M	759	liver	GSM1500973	c
1159	GSM1500974	GSM1500974	9606	13534	61256	genomic DNA	60.0	M	759	liver	GSM1500974	nash
1160	GSM1500976	GSM1500976	9606	13534	61256	genomic DNA	52.0	F	759	liver	GSM1500976	psc
1161	GSM1500977	GSM1500977	9606	13534	61256	genomic DNA	38.0	M	759	liver	GSM1500977	psc
1162	GSM1500978	GSM1500978	9606	13534	61256	genomic DNA	57.0	M	759	liver	GSM1500978	psc
1163	GSM1500979	GSM1500979	9606	13534	61256	genomic DNA	61.0	F	759	liver	GSM1500979	psc
1164	GSM1500980	GSM1500980	9606	13534	61256	genomic DNA	55.0	M	759	liver	GSM1500980	psc
1165	GSM1500981	GSM1500981	9606	13534	61256	genomic DNA	37.0	M	759	liver	GSM1500981	psc
1166	GSM1500982	GSM1500982	9606	13534	61256	genomic DNA	36.0	M	759	liver	GSM1500982	psc
1167	GSM1500983	GSM1500983	9606	13534	61256	genomic DNA	46.0	F	759	liver	GSM1500983	psc
1168	GSM1500984	GSM1500984	9606	13534	61256	genomic DNA	53.0	F	759	liver	GSM1500984	psc
1169	GSM1500985	GSM1500985	9606	13534	61256	genomic DNA	60.0	M	759	liver	GSM1500985	psc
1170	GSM1500986	GSM1500986	9606	13534	61256	genomic DNA	54.0	M	759	liver	GSM1500986	psc
1171	GSM1500987	GSM1500987	9606	13534	61256	genomic DNA	57.0	M	887	muscle	GSM1500987	ob
1172	GSM1500988	GSM1500988	9606	13534	61256	genomic DNA	37.0	F	887	muscle	GSM1500988	ob
1173	GSM1500989	GSM1500989	9606	13534	61256	genomic DNA	46.0	F	887	muscle	GSM1500989	nafld
1174	GSM1500990	GSM1500990	9606	13534	61256	genomic DNA	48.0	F	887	muscle	GSM1500990	ob
1175	GSM1500991	GSM1500991	9606	13534	61256	genomic DNA	50.0	M	887	muscle	GSM1500991	nafld
1176	GSM1500992	GSM1500992	9606	13534	61256	genomic DNA	44.0	F	887	muscle	GSM1500992	ob
1177	GSM1500993	GSM1500993	9606	13534	61256	genomic DNA	46.0	F	887	muscle	GSM1500993	nafld
1178	GSM1500994	GSM1500994	9606	13534	61256	genomic DNA	51.0	F	887	muscle	GSM1500994	nash
1179	GSM1500995	GSM1500995	9606	13534	61256	genomic DNA	55.0	F	887	muscle	GSM1500995	nafld
1180	GSM1500996	GSM1500996	9606	13534	61256	genomic DNA	44.0	M	887	muscle	GSM1500996	ob
1181	GSM1500997	GSM1500997	9606	13534	61256	genomic DNA	32.0	F	887	muscle	GSM1500997	nafld
1182	GSM1500998	GSM1500998	9606	13534	61256	genomic DNA	40.0	F	887	muscle	GSM1500998	nafld
1183	GSM1500999	GSM1500999	9606	13534	61256	genomic DNA	48.0	F	887	muscle	GSM1500999	ob
1184	GSM1501000	GSM1501000	9606	13534	61256	genomic DNA	45.0	F	887	muscle	GSM1501000	ob
1185	GSM1501001	GSM1501001	9606	13534	61256	genomic DNA	32.0	F	887	muscle	GSM1501001	nash
1186	GSM1501002	GSM1501002	9606	13534	61256	genomic DNA	59.0	M	887	muscle	GSM1501002	nash
1187	GSM1501003	GSM1501003	9606	13534	61256	genomic DNA	54.0	F	887	muscle	GSM1501003	nash
1188	GSM1501004	GSM1501004	9606	13534	61256	genomic DNA	42.0	F	887	muscle	GSM1501004	nash
1189	GSM1501005	GSM1501005	9606	13534	61256	genomic DNA	33.0	F	887	muscle	GSM1501005	nash
1190	GSM1501006	GSM1501006	9606	13534	61256	genomic DNA	39.0	F	887	muscle	GSM1501006	ob
1191	GSM1501007	GSM1501007	9606	13534	61256	genomic DNA	31.0	F	887	muscle	GSM1501007	ob
1192	GSM1501008	GSM1501008	9606	13534	61256	genomic DNA	32.0	M	887	muscle	GSM1501008	nafld
1193	GSM1501009	GSM1501009	9606	13534	61256	genomic DNA	64.0	M	887	muscle	GSM1501009	nafld
1194	GSM1501010	GSM1501010	9606	13534	61256	genomic DNA	42.0	F	887	muscle	GSM1501010	ob
1195	GSM1501011	GSM1501011	9606	13534	61256	genomic DNA	36.0	F	887	muscle	GSM1501011	nash
1196	GSM1501012	GSM1501012	9606	13534	61256	genomic DNA	37.0	F	887	muscle	GSM1501012	nafld
1197	GSM1225377	GSM1225377	9606	13534	50660	genomic DNA	50.0	M	89	blood	GSM1225377	former
1198	GSM1225378	GSM1225378	9606	13534	50660	genomic DNA	56.0	M	89	blood	GSM1225378	c
1199	GSM1225379	GSM1225379	9606	13534	50660	genomic DNA	49.0	F	89	blood	GSM1225379	former
1200	GSM1225380	GSM1225380	9606	13534	50660	genomic DNA	64.0	M	89	blood	GSM1225380	former
1201	GSM1225381	GSM1225381	9606	13534	50660	genomic DNA	51.0	M	89	blood	GSM1225381	former
1202	GSM1225382	GSM1225382	9606	13534	50660	genomic DNA	50.0	M	89	blood	GSM1225382	former
1203	GSM1225383	GSM1225383	9606	13534	50660	genomic DNA	47.0	M	89	blood	GSM1225383	former
1204	GSM1225384	GSM1225384	9606	13534	50660	genomic DNA	46.0	M	89	blood	GSM1225384	former
1205	GSM1225385	GSM1225385	9606	13534	50660	genomic DNA	50.0	F	89	blood	GSM1225385	former
1206	GSM1225386	GSM1225386	9606	13534	50660	genomic DNA	56.0	M	89	blood	GSM1225386	c
1207	GSM1225387	GSM1225387	9606	13534	50660	genomic DNA	63.0	F	89	blood	GSM1225387	former
1208	GSM1225388	GSM1225388	9606	13534	50660	genomic DNA	48.0	M	89	blood	GSM1225388	former
1209	GSM1225389	GSM1225389	9606	13534	50660	genomic DNA	53.0	F	89	blood	GSM1225389	former
1210	GSM1225390	GSM1225390	9606	13534	50660	genomic DNA	65.0	M	89	blood	GSM1225390	former
1211	GSM1225391	GSM1225391	9606	13534	50660	genomic DNA	58.0	F	89	blood	GSM1225391	former
1212	GSM1225392	GSM1225392	9606	13534	50660	genomic DNA	60.0	M	89	blood	GSM1225392	former
1213	GSM1225393	GSM1225393	9606	13534	50660	genomic DNA	61.0	F	89	blood	GSM1225393	former
1214	GSM1225394	GSM1225394	9606	13534	50660	genomic DNA	48.0	M	89	blood	GSM1225394	former
1215	GSM1225395	GSM1225395	9606	13534	50660	genomic DNA	54.0	M	89	blood	GSM1225395	former
1216	GSM1225396	GSM1225396	9606	13534	50660	genomic DNA	59.0	M	89	blood	GSM1225396	former
1217	GSM1225397	GSM1225397	9606	13534	50660	genomic DNA	47.0	M	89	blood	GSM1225397	former
1218	GSM1225398	GSM1225398	9606	13534	50660	genomic DNA	63.0	M	89	blood	GSM1225398	former
1219	GSM1225399	GSM1225399	9606	13534	50660	genomic DNA	63.0	M	89	blood	GSM1225399	former
1220	GSM1225400	GSM1225400	9606	13534	50660	genomic DNA	46.0	M	89	blood	GSM1225400	former
1221	GSM1225401	GSM1225401	9606	13534	50660	genomic DNA	55.0	M	89	blood	GSM1225401	former
1222	GSM1225402	GSM1225402	9606	13534	50660	genomic DNA	60.0	M	89	blood	GSM1225402	former
1223	GSM1225403	GSM1225403	9606	13534	50660	genomic DNA	61.0	M	89	blood	GSM1225403	former
1224	GSM1225404	GSM1225404	9606	13534	50660	genomic DNA	64.0	M	89	blood	GSM1225404	former
1225	GSM1225405	GSM1225405	9606	13534	50660	genomic DNA	65.0	M	89	blood	GSM1225405	former
1226	GSM1225406	GSM1225406	9606	13534	50660	genomic DNA	52.0	M	89	blood	GSM1225406	former
1227	GSM1225407	GSM1225407	9606	13534	50660	genomic DNA	43.0	M	89	blood	GSM1225407	c
1228	GSM1225408	GSM1225408	9606	13534	50660	genomic DNA	62.0	F	89	blood	GSM1225408	former
1229	GSM1225409	GSM1225409	9606	13534	50660	genomic DNA	50.0	F	89	blood	GSM1225409	former
1230	GSM1225410	GSM1225410	9606	13534	50660	genomic DNA	43.0	M	89	blood	GSM1225410	former
1231	GSM1225411	GSM1225411	9606	13534	50660	genomic DNA	49.0	M	89	blood	GSM1225411	former
1232	GSM1225412	GSM1225412	9606	13534	50660	genomic DNA	59.0	M	89	blood	GSM1225412	former
1233	GSM1225413	GSM1225413	9606	13534	50660	genomic DNA	49.0	M	89	blood	GSM1225413	former
1234	GSM1225414	GSM1225414	9606	13534	50660	genomic DNA	45.0	M	89	blood	GSM1225414	former
1235	GSM1225415	GSM1225415	9606	13534	50660	genomic DNA	43.0	M	89	blood	GSM1225415	c
1236	GSM1225416	GSM1225416	9606	13534	50660	genomic DNA	50.0	M	89	blood	GSM1225416	former
1237	GSM1225417	GSM1225417	9606	13534	50660	genomic DNA	52.0	F	89	blood	GSM1225417	former
1238	GSM1225418	GSM1225418	9606	13534	50660	genomic DNA	50.0	M	89	blood	GSM1225418	former
1239	GSM1225419	GSM1225419	9606	13534	50660	genomic DNA	61.0	M	89	blood	GSM1225419	c
1240	GSM1225420	GSM1225420	9606	13534	50660	genomic DNA	60.0	M	89	blood	GSM1225420	former
1241	GSM1225421	GSM1225421	9606	13534	50660	genomic DNA	63.0	M	89	blood	GSM1225421	former
1242	GSM1225422	GSM1225422	9606	13534	50660	genomic DNA	55.0	M	89	blood	GSM1225422	former
1243	GSM1225423	GSM1225423	9606	13534	50660	genomic DNA	57.0	M	89	blood	GSM1225423	c
1244	GSM1225424	GSM1225424	9606	13534	50660	genomic DNA	56.0	M	89	blood	GSM1225424	former
1245	GSM1225425	GSM1225425	9606	13534	50660	genomic DNA	59.0	M	89	blood	GSM1225425	former
1246	GSM1225426	GSM1225426	9606	13534	50660	genomic DNA	45.0	M	89	blood	GSM1225426	former
1247	GSM1225427	GSM1225427	9606	13534	50660	genomic DNA	63.0	M	89	blood	GSM1225427	c
1248	GSM1225428	GSM1225428	9606	13534	50660	genomic DNA	64.0	F	89	blood	GSM1225428	c
1249	GSM1225429	GSM1225429	9606	13534	50660	genomic DNA	53.0	M	89	blood	GSM1225429	former
1250	GSM1225430	GSM1225430	9606	13534	50660	genomic DNA	51.0	F	89	blood	GSM1225430	former
1251	GSM1225431	GSM1225431	9606	13534	50660	genomic DNA	51.0	M	89	blood	GSM1225431	former
1252	GSM1225432	GSM1225432	9606	13534	50660	genomic DNA	60.0	M	89	blood	GSM1225432	former
1253	GSM1225433	GSM1225433	9606	13534	50660	genomic DNA	52.0	M	89	blood	GSM1225433	former
1254	GSM1225434	GSM1225434	9606	13534	50660	genomic DNA	61.0	M	89	blood	GSM1225434	c
1255	GSM1225435	GSM1225435	9606	13534	50660	genomic DNA	60.0	M	89	blood	GSM1225435	former
1256	GSM1225436	GSM1225436	9606	13534	50660	genomic DNA	60.0	M	89	blood	GSM1225436	former
1257	GSM1225437	GSM1225437	9606	13534	50660	genomic DNA	58.0	F	89	blood	GSM1225437	former
1258	GSM1225438	GSM1225438	9606	13534	50660	genomic DNA	56.0	M	89	blood	GSM1225438	former
1259	GSM1225439	GSM1225439	9606	13534	50660	genomic DNA	51.0	M	89	blood	GSM1225439	former
1260	GSM1225440	GSM1225440	9606	13534	50660	genomic DNA	56.0	M	89	blood	GSM1225440	former
1261	GSM1225441	GSM1225441	9606	13534	50660	genomic DNA	61.0	M	89	blood	GSM1225441	former
1262	GSM1225442	GSM1225442	9606	13534	50660	genomic DNA	59.0	M	89	blood	GSM1225442	former
1263	GSM1225443	GSM1225443	9606	13534	50660	genomic DNA	55.0	M	89	blood	GSM1225443	former
1264	GSM1225444	GSM1225444	9606	13534	50660	genomic DNA	65.0	M	89	blood	GSM1225444	former
1265	GSM1225445	GSM1225445	9606	13534	50660	genomic DNA	40.0	M	89	blood	GSM1225445	c
1266	GSM1225446	GSM1225446	9606	13534	50660	genomic DNA	64.0	F	89	blood	GSM1225446	c
1267	GSM1225447	GSM1225447	9606	13534	50660	genomic DNA	61.0	M	89	blood	GSM1225447	former
1268	GSM1225448	GSM1225448	9606	13534	50660	genomic DNA	56.0	F	89	blood	GSM1225448	former
1269	GSM1225449	GSM1225449	9606	13534	50660	genomic DNA	47.0	M	89	blood	GSM1225449	former
1270	GSM1225450	GSM1225450	9606	13534	50660	genomic DNA	55.0	M	89	blood	GSM1225450	former
1271	GSM1225451	GSM1225451	9606	13534	50660	genomic DNA	57.0	M	89	blood	GSM1225451	c
1272	GSM1225452	GSM1225452	9606	13534	50660	genomic DNA	45.0	M	89	blood	GSM1225452	former
1273	GSM1225453	GSM1225453	9606	13534	50660	genomic DNA	61.0	M	89	blood	GSM1225453	former
1274	GSM1225454	GSM1225454	9606	13534	50660	genomic DNA	57.0	M	89	blood	GSM1225454	former
1275	GSM1225455	GSM1225455	9606	13534	50660	genomic DNA	54.0	M	89	blood	GSM1225455	former
1276	GSM1225456	GSM1225456	9606	13534	50660	genomic DNA	60.0	M	89	blood	GSM1225456	former
1277	GSM1225457	GSM1225457	9606	13534	50660	genomic DNA	58.0	M	89	blood	GSM1225457	former
1278	GSM1225458	GSM1225458	9606	13534	50660	genomic DNA	63.0	F	89	blood	GSM1225458	former
1279	GSM1225459	GSM1225459	9606	13534	50660	genomic DNA	50.0	M	89	blood	GSM1225459	former
1280	GSM1225460	GSM1225460	9606	13534	50660	genomic DNA	47.0	M	89	blood	GSM1225460	c
1281	GSM1225461	GSM1225461	9606	13534	50660	genomic DNA	61.0	M	89	blood	GSM1225461	former
1282	GSM1225462	GSM1225462	9606	13534	50660	genomic DNA	60.0	M	89	blood	GSM1225462	former
1283	GSM1225463	GSM1225463	9606	13534	50660	genomic DNA	54.0	M	89	blood	GSM1225463	former
1284	GSM1225464	GSM1225464	9606	13534	50660	genomic DNA	58.0	M	89	blood	GSM1225464	former
1285	GSM1225465	GSM1225465	9606	13534	50660	genomic DNA	59.0	M	89	blood	GSM1225465	former
1286	GSM1225466	GSM1225466	9606	13534	50660	genomic DNA	63.0	F	89	blood	GSM1225466	former
1287	GSM1225467	GSM1225467	9606	13534	50660	genomic DNA	62.0	M	89	blood	GSM1225467	former
1288	GSM1225468	GSM1225468	9606	13534	50660	genomic DNA	62.0	M	89	blood	GSM1225468	former
1289	GSM1225469	GSM1225469	9606	13534	50660	genomic DNA	60.0	M	89	blood	GSM1225469	c
1290	GSM1225470	GSM1225470	9606	13534	50660	genomic DNA	54.0	M	89	blood	GSM1225470	former
1291	GSM1225471	GSM1225471	9606	13534	50660	genomic DNA	64.0	F	89	blood	GSM1225471	former
1292	GSM1225472	GSM1225472	9606	13534	50660	genomic DNA	38.0	M	89	blood	GSM1225472	former
1293	GSM1225473	GSM1225473	9606	13534	50660	genomic DNA	57.0	M	89	blood	GSM1225473	former
1294	GSM1225474	GSM1225474	9606	13534	50660	genomic DNA	64.0	M	89	blood	GSM1225474	c
1295	GSM1225475	GSM1225475	9606	13534	50660	genomic DNA	59.0	M	89	blood	GSM1225475	former
1296	GSM1225476	GSM1225476	9606	13534	50660	genomic DNA	47.0	M	89	blood	GSM1225476	former
1297	GSM1225477	GSM1225477	9606	13534	50660	genomic DNA	62.0	M	89	blood	GSM1225477	former
1298	GSM1225478	GSM1225478	9606	13534	50660	genomic DNA	61.0	M	89	blood	GSM1225478	former
1299	GSM1225479	GSM1225479	9606	13534	50660	genomic DNA	47.0	M	89	blood	GSM1225479	former
1300	GSM1225480	GSM1225480	9606	13534	50660	genomic DNA	56.0	M	89	blood	GSM1225480	former
1301	GSM1225481	GSM1225481	9606	13534	50660	genomic DNA	61.0	F	89	blood	GSM1225481	former
1302	GSM1225482	GSM1225482	9606	13534	50660	genomic DNA	54.0	M	89	blood	GSM1225482	former
1303	GSM1225483	GSM1225483	9606	13534	50660	genomic DNA	53.0	M	89	blood	GSM1225483	former
1304	GSM1225484	GSM1225484	9606	13534	50660	genomic DNA	47.0	M	89	blood	GSM1225484	former
1305	GSM1225485	GSM1225485	9606	13534	50660	genomic DNA	67.0	F	89	blood	GSM1225485	former
1306	GSM1225486	GSM1225486	9606	13534	50660	genomic DNA	51.0	M	89	blood	GSM1225486	former
1307	GSM1225487	GSM1225487	9606	13534	50660	genomic DNA	60.0	M	89	blood	GSM1225487	former
1308	GSM1225488	GSM1225488	9606	13534	50660	genomic DNA	45.0	M	89	blood	GSM1225488	former
1309	GSM1225489	GSM1225489	9606	13534	50660	genomic DNA	44.0	M	89	blood	GSM1225489	former
1310	GSM1225490	GSM1225490	9606	13534	50660	genomic DNA	42.0	M	89	blood	GSM1225490	former
1311	GSM1225491	GSM1225491	9606	13534	50660	genomic DNA	45.0	M	89	blood	GSM1225491	former
1312	GSM1225492	GSM1225492	9606	13534	50660	genomic DNA	61.0	M	89	blood	GSM1225492	c
1313	GSM1225493	GSM1225493	9606	13534	50660	genomic DNA	50.0	M	89	blood	GSM1225493	former
1314	GSM1225494	GSM1225494	9606	13534	50660	genomic DNA	57.0	M	89	blood	GSM1225494	former
1315	GSM1225495	GSM1225495	9606	13534	50660	genomic DNA	44.0	M	89	blood	GSM1225495	former
1316	GSM1225496	GSM1225496	9606	13534	50660	genomic DNA	64.0	M	89	blood	GSM1225496	former
1317	GSM1225497	GSM1225497	9606	13534	50660	genomic DNA	42.0	M	89	blood	GSM1225497	former
1318	GSM1225498	GSM1225498	9606	13534	50660	genomic DNA	60.0	F	89	blood	GSM1225498	c
1319	GSM1225499	GSM1225499	9606	13534	50660	genomic DNA	56.0	M	89	blood	GSM1225499	former
1320	GSM1225500	GSM1225500	9606	13534	50660	genomic DNA	64.0	M	89	blood	GSM1225500	former
1321	GSM1225501	GSM1225501	9606	13534	50660	genomic DNA	49.0	F	89	blood	GSM1225501	former
1322	GSM1225502	GSM1225502	9606	13534	50660	genomic DNA	52.0	M	89	blood	GSM1225502	former
1323	GSM1225503	GSM1225503	9606	13534	50660	genomic DNA	51.0	M	89	blood	GSM1225503	former
1324	GSM1225504	GSM1225504	9606	13534	50660	genomic DNA	54.0	M	89	blood	GSM1225504	former
1325	GSM1225505	GSM1225505	9606	13534	50660	genomic DNA	42.0	M	89	blood	GSM1225505	former
1326	GSM1225506	GSM1225506	9606	13534	50660	genomic DNA	48.0	M	89	blood	GSM1225506	c
1327	GSM1225507	GSM1225507	9606	13534	50660	genomic DNA	65.0	M	89	blood	GSM1225507	former
1328	GSM1225508	GSM1225508	9606	13534	50660	genomic DNA	48.0	F	89	blood	GSM1225508	former
1329	GSM1225509	GSM1225509	9606	13534	50660	genomic DNA	62.0	M	89	blood	GSM1225509	former
1330	GSM1225510	GSM1225510	9606	13534	50660	genomic DNA	54.0	M	89	blood	GSM1225510	former
1331	GSM1225511	GSM1225511	9606	13534	50660	genomic DNA	58.0	M	89	blood	GSM1225511	former
1332	GSM1225512	GSM1225512	9606	13534	50660	genomic DNA	56.0	M	89	blood	GSM1225512	former
1333	GSM1225513	GSM1225513	9606	13534	50660	genomic DNA	61.0	M	89	blood	GSM1225513	former
1334	GSM1225514	GSM1225514	9606	13534	50660	genomic DNA	58.0	M	89	blood	GSM1225514	former
1335	GSM1225515	GSM1225515	9606	13534	50660	genomic DNA	55.0	M	89	blood	GSM1225515	former
1336	GSM1225516	GSM1225516	9606	13534	50660	genomic DNA	65.0	F	89	blood	GSM1225516	former
1337	GSM1225517	GSM1225517	9606	13534	50660	genomic DNA	58.0	F	89	blood	GSM1225517	former
1338	GSM1225518	GSM1225518	9606	13534	50660	genomic DNA	53.0	F	89	blood	GSM1225518	former
1339	GSM1225519	GSM1225519	9606	13534	50660	genomic DNA	55.0	F	89	blood	GSM1225519	former
1340	GSM1225520	GSM1225520	9606	13534	50660	genomic DNA	48.0	M	89	blood	GSM1225520	c
1341	GSM1225521	GSM1225521	9606	13534	50660	genomic DNA	59.0	F	89	blood	GSM1225521	c
1342	GSM1225523	GSM1225523	9606	13534	50660	genomic DNA	62.0	M	89	blood	GSM1225523	c
1343	GSM1225524	GSM1225524	9606	13534	50660	genomic DNA	56.0	M	89	blood	GSM1225524	c
1344	GSM1225525	GSM1225525	9606	13534	50660	genomic DNA	60.0	M	89	blood	GSM1225525	former
1345	GSM1225526	GSM1225526	9606	13534	50660	genomic DNA	50.0	M	89	blood	GSM1225526	former
1346	GSM1225527	GSM1225527	9606	13534	50660	genomic DNA	46.0	M	89	blood	GSM1225527	c
1347	GSM1225528	GSM1225528	9606	13534	50660	genomic DNA	62.0	F	89	blood	GSM1225528	former
1348	GSM1225529	GSM1225529	9606	13534	50660	genomic DNA	56.0	F	89	blood	GSM1225529	former
1349	GSM1225530	GSM1225530	9606	13534	50660	genomic DNA	61.0	M	89	blood	GSM1225530	former
1350	GSM1225531	GSM1225531	9606	13534	50660	genomic DNA	49.0	M	89	blood	GSM1225531	former
1351	GSM1225532	GSM1225532	9606	13534	50660	genomic DNA	46.0	M	89	blood	GSM1225532	former
1352	GSM1225533	GSM1225533	9606	13534	50660	genomic DNA	45.0	M	89	blood	GSM1225533	former
1353	GSM1225534	GSM1225534	9606	13534	50660	genomic DNA	65.0	F	89	blood	GSM1225534	former
1354	GSM1225535	GSM1225535	9606	13534	50660	genomic DNA	63.0	M	89	blood	GSM1225535	former
1355	GSM1225536	GSM1225536	9606	13534	50660	genomic DNA	57.0	M	89	blood	GSM1225536	former
1356	GSM1225537	GSM1225537	9606	13534	50660	genomic DNA	56.0	M	89	blood	GSM1225537	former
1357	GSM1225538	GSM1225538	9606	13534	50660	genomic DNA	49.0	M	89	blood	GSM1225538	former
1358	GSM1225539	GSM1225539	9606	13534	50660	genomic DNA	60.0	F	89	blood	GSM1225539	former
1359	GSM1225540	GSM1225540	9606	13534	50660	genomic DNA	65.0	M	89	blood	GSM1225540	former
1360	GSM1225541	GSM1225541	9606	13534	50660	genomic DNA	61.0	M	89	blood	GSM1225541	former
1361	GSM1225542	GSM1225542	9606	13534	50660	genomic DNA	52.0	M	89	blood	GSM1225542	former
1362	GSM1225543	GSM1225543	9606	13534	50660	genomic DNA	58.0	M	89	blood	GSM1225543	former
1363	GSM1225544	GSM1225544	9606	13534	50660	genomic DNA	49.0	M	89	blood	GSM1225544	former
1364	GSM1225545	GSM1225545	9606	13534	50660	genomic DNA	63.0	M	89	blood	GSM1225545	c
1365	GSM1225546	GSM1225546	9606	13534	50660	genomic DNA	54.0	M	89	blood	GSM1225546	former
1366	GSM1225547	GSM1225547	9606	13534	50660	genomic DNA	63.0	M	89	blood	GSM1225547	former
1367	GSM1225548	GSM1225548	9606	13534	50660	genomic DNA	54.0	M	89	blood	GSM1225548	former
1368	GSM1225549	GSM1225549	9606	13534	50660	genomic DNA	53.0	M	89	blood	GSM1225549	former
1369	GSM1225550	GSM1225550	9606	13534	50660	genomic DNA	64.0	M	89	blood	GSM1225550	former
1370	GSM1225551	GSM1225551	9606	13534	50660	genomic DNA	60.0	M	89	blood	GSM1225551	c
1371	GSM1225552	GSM1225552	9606	13534	50660	genomic DNA	60.0	M	89	blood	GSM1225552	c
1372	GSM1225553	GSM1225553	9606	13534	50660	genomic DNA	43.0	F	89	blood	GSM1225553	former
1373	GSM1225554	GSM1225554	9606	13534	50660	genomic DNA	53.0	M	89	blood	GSM1225554	former
1374	GSM1225555	GSM1225555	9606	13534	50660	genomic DNA	62.0	F	89	blood	GSM1225555	c
1375	GSM1225556	GSM1225556	9606	13534	50660	genomic DNA	54.0	M	89	blood	GSM1225556	former
1376	GSM1225557	GSM1225557	9606	13534	50660	genomic DNA	60.0	M	89	blood	GSM1225557	former
1377	GSM1225558	GSM1225558	9606	13534	50660	genomic DNA	58.0	M	89	blood	GSM1225558	former
1378	GSM1225559	GSM1225559	9606	13534	50660	genomic DNA	61.0	M	89	blood	GSM1225559	c
1379	GSM1225560	GSM1225560	9606	13534	50660	genomic DNA	63.0	M	89	blood	GSM1225560	former
1380	GSM1225561	GSM1225561	9606	13534	50660	genomic DNA	63.0	M	89	blood	GSM1225561	former
1381	GSM1225562	GSM1225562	9606	13534	50660	genomic DNA	51.0	M	89	blood	GSM1225562	former
1382	GSM1225563	GSM1225563	9606	13534	50660	genomic DNA	53.0	M	89	blood	GSM1225563	former
1383	GSM1225564	GSM1225564	9606	13534	50660	genomic DNA	47.0	M	89	blood	GSM1225564	former
1384	GSM1225565	GSM1225565	9606	13534	50660	genomic DNA	52.0	M	89	blood	GSM1225565	former
1385	GSM1225566	GSM1225566	9606	13534	50660	genomic DNA	51.0	M	89	blood	GSM1225566	former
1386	GSM1225567	GSM1225567	9606	13534	50660	genomic DNA	65.0	M	89	blood	GSM1225567	former
1387	GSM1225568	GSM1225568	9606	13534	50660	genomic DNA	52.0	M	89	blood	GSM1225568	former
1388	GSM1225569	GSM1225569	9606	13534	50660	genomic DNA	46.0	M	89	blood	GSM1225569	former
1389	GSM1225570	GSM1225570	9606	13534	50660	genomic DNA	44.0	M	89	blood	GSM1225570	former
1390	GSM1225571	GSM1225571	9606	13534	50660	genomic DNA	61.0	M	89	blood	GSM1225571	former
1391	GSM1225572	GSM1225572	9606	13534	50660	genomic DNA	56.0	M	89	blood	GSM1225572	former
1392	GSM1225573	GSM1225573	9606	13534	50660	genomic DNA	42.0	M	89	blood	GSM1225573	c
1393	GSM1225574	GSM1225574	9606	13534	50660	genomic DNA	59.0	M	89	blood	GSM1225574	c
1394	GSM1225575	GSM1225575	9606	13534	50660	genomic DNA	47.0	M	89	blood	GSM1225575	c
1395	GSM1225576	GSM1225576	9606	13534	50660	genomic DNA	59.0	M	89	blood	GSM1225576	former
1396	GSM1225577	GSM1225577	9606	13534	50660	genomic DNA	60.0	M	89	blood	GSM1225577	former
1397	GSM1225578	GSM1225578	9606	13534	50660	genomic DNA	55.0	F	89	blood	GSM1225578	former
1398	GSM1225579	GSM1225579	9606	13534	50660	genomic DNA	51.0	F	89	blood	GSM1225579	former
1399	GSM1225580	GSM1225580	9606	13534	50660	genomic DNA	61.0	M	89	blood	GSM1225580	c
1400	GSM1225581	GSM1225581	9606	13534	50660	genomic DNA	62.0	M	89	blood	GSM1225581	former
1401	GSM1225582	GSM1225582	9606	13534	50660	genomic DNA	59.0	M	89	blood	GSM1225582	former
1402	GSM1225583	GSM1225583	9606	13534	50660	genomic DNA	53.0	M	89	blood	GSM1225583	c
1403	GSM1225584	GSM1225584	9606	13534	50660	genomic DNA	45.0	M	89	blood	GSM1225584	c
1404	GSM1225585	GSM1225585	9606	13534	50660	genomic DNA	61.0	M	89	blood	GSM1225585	c
1405	GSM1225586	GSM1225586	9606	13534	50660	genomic DNA	42.0	M	89	blood	GSM1225586	former
1406	GSM1225587	GSM1225587	9606	13534	50660	genomic DNA	61.0	M	89	blood	GSM1225587	former
1407	GSM1225588	GSM1225588	9606	13534	50660	genomic DNA	42.0	F	89	blood	GSM1225588	former
1408	GSM1225589	GSM1225589	9606	13534	50660	genomic DNA	63.0	F	89	blood	GSM1225589	c
1409	GSM1225590	GSM1225590	9606	13534	50660	genomic DNA	57.0	M	89	blood	GSM1225590	smoker
1410	GSM1225591	GSM1225591	9606	13534	50660	genomic DNA	60.0	F	89	blood	GSM1225591	former
1411	GSM1225592	GSM1225592	9606	13534	50660	genomic DNA	44.0	M	89	blood	GSM1225592	former
1412	GSM1225593	GSM1225593	9606	13534	50660	genomic DNA	50.0	F	89	blood	GSM1225593	c
1413	GSM1225594	GSM1225594	9606	13534	50660	genomic DNA	64.0	M	89	blood	GSM1225594	c
1414	GSM1225595	GSM1225595	9606	13534	50660	genomic DNA	49.0	F	89	blood	GSM1225595	c
1415	GSM1225596	GSM1225596	9606	13534	50660	genomic DNA	63.0	F	89	blood	GSM1225596	former
1416	GSM1225597	GSM1225597	9606	13534	50660	genomic DNA	58.0	F	89	blood	GSM1225597	c
1417	GSM1225598	GSM1225598	9606	13534	50660	genomic DNA	61.0	F	89	blood	GSM1225598	former
1418	GSM1225599	GSM1225599	9606	13534	50660	genomic DNA	58.0	F	89	blood	GSM1225599	former
1419	GSM1225600	GSM1225600	9606	13534	50660	genomic DNA	48.0	M	89	blood	GSM1225600	c
1420	GSM1225601	GSM1225601	9606	13534	50660	genomic DNA	51.0	F	89	blood	GSM1225601	c
1421	GSM1225602	GSM1225602	9606	13534	50660	genomic DNA	51.0	M	89	blood	GSM1225602	c
1422	GSM1225603	GSM1225603	9606	13534	50660	genomic DNA	63.0	M	89	blood	GSM1225603	former
1423	GSM1225604	GSM1225604	9606	13534	50660	genomic DNA	55.0	M	89	blood	GSM1225604	c
1424	GSM1225605	GSM1225605	9606	13534	50660	genomic DNA	48.0	F	89	blood	GSM1225605	c
1425	GSM1225606	GSM1225606	9606	13534	50660	genomic DNA	56.0	M	89	blood	GSM1225606	c
1426	GSM1225607	GSM1225607	9606	13534	50660	genomic DNA	62.0	M	89	blood	GSM1225607	former
1427	GSM1225608	GSM1225608	9606	13534	50660	genomic DNA	64.0	M	89	blood	GSM1225608	former
1428	GSM1225609	GSM1225609	9606	13534	50660	genomic DNA	63.0	F	89	blood	GSM1225609	former
1429	GSM1225610	GSM1225610	9606	13534	50660	genomic DNA	64.0	M	89	blood	GSM1225610	c
1430	GSM1225611	GSM1225611	9606	13534	50660	genomic DNA	49.0	F	89	blood	GSM1225611	former
1431	GSM1225612	GSM1225612	9606	13534	50660	genomic DNA	49.0	M	89	blood	GSM1225612	c
1432	GSM1225613	GSM1225613	9606	13534	50660	genomic DNA	58.0	F	89	blood	GSM1225613	former
1433	GSM1225614	GSM1225614	9606	13534	50660	genomic DNA	60.0	F	89	blood	GSM1225614	c
1434	GSM1225615	GSM1225615	9606	13534	50660	genomic DNA	61.0	F	89	blood	GSM1225615	former
1435	GSM1225616	GSM1225616	9606	13534	50660	genomic DNA	59.0	M	89	blood	GSM1225616	former
1436	GSM1225617	GSM1225617	9606	13534	50660	genomic DNA	61.0	F	89	blood	GSM1225617	c
1437	GSM1225618	GSM1225618	9606	13534	50660	genomic DNA	50.0	M	89	blood	GSM1225618	smoker
1438	GSM1225619	GSM1225619	9606	13534	50660	genomic DNA	64.0	M	89	blood	GSM1225619	c
1439	GSM1225620	GSM1225620	9606	13534	50660	genomic DNA	64.0	M	89	blood	GSM1225620	c
1440	GSM1225621	GSM1225621	9606	13534	50660	genomic DNA	63.0	F	89	blood	GSM1225621	c
1441	GSM1225622	GSM1225622	9606	13534	50660	genomic DNA	61.0	F	89	blood	GSM1225622	c
1442	GSM1225623	GSM1225623	9606	13534	50660	genomic DNA	50.0	F	89	blood	GSM1225623	c
1443	GSM1225624	GSM1225624	9606	13534	50660	genomic DNA	55.0	F	89	blood	GSM1225624	former
1444	GSM1225625	GSM1225625	9606	13534	50660	genomic DNA	42.0	M	89	blood	GSM1225625	c
1445	GSM1225626	GSM1225626	9606	13534	50660	genomic DNA	61.0	F	89	blood	GSM1225626	former
1446	GSM1225627	GSM1225627	9606	13534	50660	genomic DNA	55.0	M	89	blood	GSM1225627	c
1447	GSM1225628	GSM1225628	9606	13534	50660	genomic DNA	61.0	M	89	blood	GSM1225628	former
1448	GSM1225629	GSM1225629	9606	13534	50660	genomic DNA	57.0	M	89	blood	GSM1225629	former
1449	GSM1225630	GSM1225630	9606	13534	50660	genomic DNA	63.0	F	89	blood	GSM1225630	c
1450	GSM1225631	GSM1225631	9606	13534	50660	genomic DNA	54.0	F	89	blood	GSM1225631	c
1451	GSM1225632	GSM1225632	9606	13534	50660	genomic DNA	60.0	M	89	blood	GSM1225632	former
1452	GSM1225633	GSM1225633	9606	13534	50660	genomic DNA	62.0	M	89	blood	GSM1225633	c
1453	GSM1225634	GSM1225634	9606	13534	50660	genomic DNA	53.0	F	89	blood	GSM1225634	c
1454	GSM1225635	GSM1225635	9606	13534	50660	genomic DNA	52.0	M	89	blood	GSM1225635	c
1455	GSM1225636	GSM1225636	9606	13534	50660	genomic DNA	46.0	M	89	blood	GSM1225636	c
1456	GSM1225637	GSM1225637	9606	13534	50660	genomic DNA	49.0	F	89	blood	GSM1225637	former
1457	GSM1225638	GSM1225638	9606	13534	50660	genomic DNA	59.0	M	89	blood	GSM1225638	c
1458	GSM1225639	GSM1225639	9606	13534	50660	genomic DNA	51.0	M	89	blood	GSM1225639	c
1459	GSM1225640	GSM1225640	9606	13534	50660	genomic DNA	58.0	F	89	blood	GSM1225640	c
1460	GSM1225641	GSM1225641	9606	13534	50660	genomic DNA	64.0	M	89	blood	GSM1225641	c
1461	GSM1225642	GSM1225642	9606	13534	50660	genomic DNA	63.0	F	89	blood	GSM1225642	c
1462	GSM1225643	GSM1225643	9606	13534	50660	genomic DNA	58.0	M	89	blood	GSM1225643	c
1463	GSM1225644	GSM1225644	9606	13534	50660	genomic DNA	52.0	M	89	blood	GSM1225644	former
1464	GSM1225645	GSM1225645	9606	13534	50660	genomic DNA	42.0	F	89	blood	GSM1225645	c
1465	GSM1225646	GSM1225646	9606	13534	50660	genomic DNA	65.0	F	89	blood	GSM1225646	c
1466	GSM1225647	GSM1225647	9606	13534	50660	genomic DNA	42.0	M	89	blood	GSM1225647	former
1467	GSM1225648	GSM1225648	9606	13534	50660	genomic DNA	64.0	F	89	blood	GSM1225648	former
1468	GSM1225649	GSM1225649	9606	13534	50660	genomic DNA	60.0	M	89	blood	GSM1225649	c
1469	GSM1225650	GSM1225650	9606	13534	50660	genomic DNA	53.0	M	89	blood	GSM1225650	c
1470	GSM1225651	GSM1225651	9606	13534	50660	genomic DNA	54.0	M	89	blood	GSM1225651	former
1471	GSM1225652	GSM1225652	9606	13534	50660	genomic DNA	64.0	F	89	blood	GSM1225652	c
1472	GSM1225653	GSM1225653	9606	13534	50660	genomic DNA	41.0	F	89	blood	GSM1225653	c
1473	GSM1225654	GSM1225654	9606	13534	50660	genomic DNA	51.0	M	89	blood	GSM1225654	c
1474	GSM1225655	GSM1225655	9606	13534	50660	genomic DNA	54.0	F	89	blood	GSM1225655	smoker
1475	GSM1225656	GSM1225656	9606	13534	50660	genomic DNA	42.0	M	89	blood	GSM1225656	c
1476	GSM1225657	GSM1225657	9606	13534	50660	genomic DNA	45.0	M	89	blood	GSM1225657	c
1477	GSM1225658	GSM1225658	9606	13534	50660	genomic DNA	42.0	M	89	blood	GSM1225658	former
1478	GSM1225659	GSM1225659	9606	13534	50660	genomic DNA	48.0	M	89	blood	GSM1225659	smoker
1479	GSM1225660	GSM1225660	9606	13534	50660	genomic DNA	56.0	M	89	blood	GSM1225660	c
1480	GSM1225661	GSM1225661	9606	13534	50660	genomic DNA	56.0	M	89	blood	GSM1225661	c
1481	GSM1225662	GSM1225662	9606	13534	50660	genomic DNA	62.0	F	89	blood	GSM1225662	c
1482	GSM1225663	GSM1225663	9606	13534	50660	genomic DNA	51.0	F	89	blood	GSM1225663	c
1483	GSM1225664	GSM1225664	9606	13534	50660	genomic DNA	51.0	F	89	blood	GSM1225664	c
1484	GSM1225665	GSM1225665	9606	13534	50660	genomic DNA	61.0	F	89	blood	GSM1225665	c
1485	GSM1225666	GSM1225666	9606	13534	50660	genomic DNA	54.0	M	89	blood	GSM1225666	c
1486	GSM1225667	GSM1225667	9606	13534	50660	genomic DNA	60.0	F	89	blood	GSM1225667	c
1487	GSM1225668	GSM1225668	9606	13534	50660	genomic DNA	54.0	F	89	blood	GSM1225668	smoker
1488	GSM1225669	GSM1225669	9606	13534	50660	genomic DNA	43.0	F	89	blood	GSM1225669	former
1489	GSM1225670	GSM1225670	9606	13534	50660	genomic DNA	56.0	F	89	blood	GSM1225670	c
1490	GSM1225671	GSM1225671	9606	13534	50660	genomic DNA	63.0	F	89	blood	GSM1225671	c
1491	GSM1225672	GSM1225672	9606	13534	50660	genomic DNA	63.0	M	89	blood	GSM1225672	c
1492	GSM1225673	GSM1225673	9606	13534	50660	genomic DNA	58.0	M	89	blood	GSM1225673	c
1493	GSM1225674	GSM1225674	9606	13534	50660	genomic DNA	57.0	F	89	blood	GSM1225674	former
1494	GSM1225675	GSM1225675	9606	13534	50660	genomic DNA	64.0	F	89	blood	GSM1225675	former
1495	GSM1225676	GSM1225676	9606	13534	50660	genomic DNA	65.0	M	89	blood	GSM1225676	c
1496	GSM1225677	GSM1225677	9606	13534	50660	genomic DNA	52.0	F	89	blood	GSM1225677	smoker
1497	GSM1225678	GSM1225678	9606	13534	50660	genomic DNA	50.0	M	89	blood	GSM1225678	smoker
1498	GSM1225679	GSM1225679	9606	13534	50660	genomic DNA	58.0	F	89	blood	GSM1225679	c
1499	GSM1225680	GSM1225680	9606	13534	50660	genomic DNA	51.0	F	89	blood	GSM1225680	c
1500	GSM1225681	GSM1225681	9606	13534	50660	genomic DNA	56.0	M	89	blood	GSM1225681	c
1501	GSM1225682	GSM1225682	9606	13534	50660	genomic DNA	51.0	F	89	blood	GSM1225682	c
1502	GSM1225683	GSM1225683	9606	13534	50660	genomic DNA	54.0	F	89	blood	GSM1225683	c
1503	GSM1225684	GSM1225684	9606	13534	50660	genomic DNA	50.0	M	89	blood	GSM1225684	c
1504	GSM1225685	GSM1225685	9606	13534	50660	genomic DNA	60.0	F	89	blood	GSM1225685	c
1505	GSM1225686	GSM1225686	9606	13534	50660	genomic DNA	54.0	M	89	blood	GSM1225686	c
1506	GSM1225687	GSM1225687	9606	13534	50660	genomic DNA	60.0	M	89	blood	GSM1225687	former
1507	GSM1225688	GSM1225688	9606	13534	50660	genomic DNA	50.0	M	89	blood	GSM1225688	c
1508	GSM1225689	GSM1225689	9606	13534	50660	genomic DNA	58.0	M	89	blood	GSM1225689	c
1509	GSM1225690	GSM1225690	9606	13534	50660	genomic DNA	62.0	F	89	blood	GSM1225690	former
1510	GSM1225691	GSM1225691	9606	13534	50660	genomic DNA	63.0	M	89	blood	GSM1225691	c
1511	GSM1225692	GSM1225692	9606	13534	50660	genomic DNA	60.0	M	89	blood	GSM1225692	c
1512	GSM1225693	GSM1225693	9606	13534	50660	genomic DNA	63.0	F	89	blood	GSM1225693	former
1513	GSM1225694	GSM1225694	9606	13534	50660	genomic DNA	48.0	M	89	blood	GSM1225694	c
1514	GSM1225695	GSM1225695	9606	13534	50660	genomic DNA	45.0	M	89	blood	GSM1225695	c
1515	GSM1225696	GSM1225696	9606	13534	50660	genomic DNA	56.0	F	89	blood	GSM1225696	former
1516	GSM1225697	GSM1225697	9606	13534	50660	genomic DNA	62.0	F	89	blood	GSM1225697	c
1517	GSM1225698	GSM1225698	9606	13534	50660	genomic DNA	60.0	F	89	blood	GSM1225698	former
1518	GSM1225699	GSM1225699	9606	13534	50660	genomic DNA	56.0	F	89	blood	GSM1225699	c
1519	GSM1225700	GSM1225700	9606	13534	50660	genomic DNA	53.0	M	89	blood	GSM1225700	c
1520	GSM1225701	GSM1225701	9606	13534	50660	genomic DNA	63.0	F	89	blood	GSM1225701	c
1521	GSM1225702	GSM1225702	9606	13534	50660	genomic DNA	56.0	M	89	blood	GSM1225702	c
1522	GSM1225703	GSM1225703	9606	13534	50660	genomic DNA	59.0	M	89	blood	GSM1225703	former
1523	GSM1225704	GSM1225704	9606	13534	50660	genomic DNA	44.0	M	89	blood	GSM1225704	c
1524	GSM1225705	GSM1225705	9606	13534	50660	genomic DNA	60.0	F	89	blood	GSM1225705	c
1525	GSM1225706	GSM1225706	9606	13534	50660	genomic DNA	51.0	M	89	blood	GSM1225706	former
1526	GSM1225707	GSM1225707	9606	13534	50660	genomic DNA	62.0	M	89	blood	GSM1225707	former
1527	GSM1225708	GSM1225708	9606	13534	50660	genomic DNA	64.0	F	89	blood	GSM1225708	c
1528	GSM1225709	GSM1225709	9606	13534	50660	genomic DNA	44.0	M	89	blood	GSM1225709	c
1529	GSM1225710	GSM1225710	9606	13534	50660	genomic DNA	49.0	M	89	blood	GSM1225710	smoker
1530	GSM1225711	GSM1225711	9606	13534	50660	genomic DNA	57.0	M	89	blood	GSM1225711	c
1531	GSM1225712	GSM1225712	9606	13534	50660	genomic DNA	44.0	M	89	blood	GSM1225712	former
1532	GSM1225713	GSM1225713	9606	13534	50660	genomic DNA	63.0	M	89	blood	GSM1225713	former
1533	GSM1225714	GSM1225714	9606	13534	50660	genomic DNA	59.0	M	89	blood	GSM1225714	c
1534	GSM1225715	GSM1225715	9606	13534	50660	genomic DNA	64.0	M	89	blood	GSM1225715	c
1535	GSM1225716	GSM1225716	9606	13534	50660	genomic DNA	65.0	M	89	blood	GSM1225716	c
1536	GSM1225725	GSM1225725	9606	13534	50660	genomic DNA	51.0	F	89	blood	GSM1225725	former
1537	GSM1225726	GSM1225726	9606	13534	50660	genomic DNA	56.0	F	89	blood	GSM1225726	former
1538	GSM1225727	GSM1225727	9606	13534	50660	genomic DNA	57.0	M	89	blood	GSM1225727	former
1539	GSM1225728	GSM1225728	9606	13534	50660	genomic DNA	45.0	M	89	blood	GSM1225728	smoker
1540	GSM1225729	GSM1225729	9606	13534	50660	genomic DNA	62.0	F	89	blood	GSM1225729	former
1541	GSM1225730	GSM1225730	9606	13534	50660	genomic DNA	55.0	F	89	blood	GSM1225730	c
1542	GSM1225731	GSM1225731	9606	13534	50660	genomic DNA	47.0	M	89	blood	GSM1225731	former
1543	GSM1225732	GSM1225732	9606	13534	50660	genomic DNA	61.0	M	89	blood	GSM1225732	c
1544	GSM1225733	GSM1225733	9606	13534	50660	genomic DNA	53.0	M	89	blood	GSM1225733	former
1545	GSM1225734	GSM1225734	9606	13534	50660	genomic DNA	59.0	F	89	blood	GSM1225734	c
1546	GSM1225735	GSM1225735	9606	13534	50660	genomic DNA	46.0	M	89	blood	GSM1225735	c
1547	GSM1225736	GSM1225736	9606	13534	50660	genomic DNA	56.0	M	89	blood	GSM1225736	c
1548	GSM1225737	GSM1225737	9606	13534	50660	genomic DNA	57.0	M	89	blood	GSM1225737	former
1549	GSM1225738	GSM1225738	9606	13534	50660	genomic DNA	50.0	F	89	blood	GSM1225738	smoker
1550	GSM1225739	GSM1225739	9606	13534	50660	genomic DNA	59.0	F	89	blood	GSM1225739	former
1551	GSM1225740	GSM1225740	9606	13534	50660	genomic DNA	59.0	F	89	blood	GSM1225740	c
1552	GSM1225741	GSM1225741	9606	13534	50660	genomic DNA	54.0	F	89	blood	GSM1225741	former
1553	GSM1225742	GSM1225742	9606	13534	50660	genomic DNA	57.0	F	89	blood	GSM1225742	former
1554	GSM1225743	GSM1225743	9606	13534	50660	genomic DNA	57.0	F	89	blood	GSM1225743	c
1555	GSM1225744	GSM1225744	9606	13534	50660	genomic DNA	44.0	M	89	blood	GSM1225744	c
1556	GSM1225745	GSM1225745	9606	13534	50660	genomic DNA	55.0	M	89	blood	GSM1225745	c
1557	GSM1225746	GSM1225746	9606	13534	50660	genomic DNA	52.0	F	89	blood	GSM1225746	c
1558	GSM1225747	GSM1225747	9606	13534	50660	genomic DNA	48.0	M	89	blood	GSM1225747	former
1559	GSM1225748	GSM1225748	9606	13534	50660	genomic DNA	61.0	M	89	blood	GSM1225748	c
1560	GSM1225749	GSM1225749	9606	13534	50660	genomic DNA	51.0	M	89	blood	GSM1225749	c
1561	GSM1225750	GSM1225750	9606	13534	50660	genomic DNA	56.0	M	89	blood	GSM1225750	c
1562	GSM1225751	GSM1225751	9606	13534	50660	genomic DNA	63.0	F	89	blood	GSM1225751	c
1563	GSM1225752	GSM1225752	9606	13534	50660	genomic DNA	47.0	M	89	blood	GSM1225752	c
1564	GSM1225753	GSM1225753	9606	13534	50660	genomic DNA	61.0	F	89	blood	GSM1225753	c
1565	GSM1225754	GSM1225754	9606	13534	50660	genomic DNA	51.0	F	89	blood	GSM1225754	c
1566	GSM1225755	GSM1225755	9606	13534	50660	genomic DNA	57.0	F	89	blood	GSM1225755	c
1567	GSM1225756	GSM1225756	9606	13534	50660	genomic DNA	65.0	M	89	blood	GSM1225756	c
1568	GSM1225757	GSM1225757	9606	13534	50660	genomic DNA	44.0	M	89	blood	GSM1225757	c
1569	GSM1225758	GSM1225758	9606	13534	50660	genomic DNA	52.0	F	89	blood	GSM1225758	smoker
1570	GSM1225759	GSM1225759	9606	13534	50660	genomic DNA	45.0	M	89	blood	GSM1225759	c
1571	GSM1225760	GSM1225760	9606	13534	50660	genomic DNA	41.0	F	89	blood	GSM1225760	former
1572	GSM1225761	GSM1225761	9606	13534	50660	genomic DNA	63.0	F	89	blood	GSM1225761	former
1573	GSM1225762	GSM1225762	9606	13534	50660	genomic DNA	56.0	M	89	blood	GSM1225762	former
1574	GSM1225763	GSM1225763	9606	13534	50660	genomic DNA	52.0	M	89	blood	GSM1225763	c
1575	GSM1225764	GSM1225764	9606	13534	50660	genomic DNA	55.0	M	89	blood	GSM1225764	c
1576	GSM1225792	GSM1225792	9606	13534	50660	genomic DNA	64.0	M	89	blood	GSM1225792	smoker
1577	GSM1225793	GSM1225793	9606	13534	50660	genomic DNA	54.0	M	89	blood	GSM1225793	former
1578	GSM1225794	GSM1225794	9606	13534	50660	genomic DNA	62.0	M	89	blood	GSM1225794	former
1579	GSM1225795	GSM1225795	9606	13534	50660	genomic DNA	46.0	M	89	blood	GSM1225795	c
1580	GSM1225796	GSM1225796	9606	13534	50660	genomic DNA	45.0	M	89	blood	GSM1225796	c
1581	GSM1225797	GSM1225797	9606	13534	50660	genomic DNA	58.0	M	89	blood	GSM1225797	former
1582	GSM1225798	GSM1225798	9606	13534	50660	genomic DNA	59.0	M	89	blood	GSM1225798	c
1583	GSM1225799	GSM1225799	9606	13534	50660	genomic DNA	62.0	M	89	blood	GSM1225799	c
1584	GSM1225801	GSM1225801	9606	13534	50660	genomic DNA	60.0	F	89	blood	GSM1225801	c
1585	GSM1225802	GSM1225802	9606	13534	50660	genomic DNA	58.0	F	89	blood	GSM1225802	former
1586	GSM1225803	GSM1225803	9606	13534	50660	genomic DNA	65.0	M	89	blood	GSM1225803	c
1587	GSM1225805	GSM1225805	9606	13534	50660	genomic DNA	55.0	M	89	blood	GSM1225805	c
1588	GSM1225807	GSM1225807	9606	13534	50660	genomic DNA	49.0	M	89	blood	GSM1225807	former
1589	GSM1225809	GSM1225809	9606	13534	50660	genomic DNA	43.0	M	89	blood	GSM1225809	c
1590	GSM1225810	GSM1225810	9606	13534	50660	genomic DNA	52.0	M	89	blood	GSM1225810	former
1591	GSM1225811	GSM1225811	9606	13534	50660	genomic DNA	62.0	M	89	blood	GSM1225811	former
1592	GSM1225812	GSM1225812	9606	13534	50660	genomic DNA	57.0	F	89	blood	GSM1225812	c
1593	GSM1225813	GSM1225813	9606	13534	50660	genomic DNA	65.0	F	89	blood	GSM1225813	c
1594	GSM1225814	GSM1225814	9606	13534	50660	genomic DNA	53.0	M	89	blood	GSM1225814	former
1595	GSM1225815	GSM1225815	9606	13534	50660	genomic DNA	51.0	F	89	blood	GSM1225815	former
1596	GSM1225828	GSM1225828	9606	13534	50660	genomic DNA	46.0	M	89	blood	GSM1225828	former
1597	GSM1225829	GSM1225829	9606	13534	50660	genomic DNA	46.0	M	89	blood	GSM1225829	c
1598	GSM1225830	GSM1225830	9606	13534	50660	genomic DNA	61.0	F	89	blood	GSM1225830	c
1599	GSM1225831	GSM1225831	9606	13534	50660	genomic DNA	59.0	F	89	blood	GSM1225831	former
1600	GSM1225832	GSM1225832	9606	13534	50660	genomic DNA	53.0	F	89	blood	GSM1225832	smoker
1601	GSM1225833	GSM1225833	9606	13534	50660	genomic DNA	63.0	F	89	blood	GSM1225833	smoker
1602	GSM1225834	GSM1225834	9606	13534	50660	genomic DNA	56.0	M	89	blood	GSM1225834	c
1603	GSM1225835	GSM1225835	9606	13534	50660	genomic DNA	63.0	M	89	blood	GSM1225835	former
1604	GSM1225836	GSM1225836	9606	13534	50660	genomic DNA	54.0	M	89	blood	GSM1225836	c
1605	GSM1225837	GSM1225837	9606	13534	50660	genomic DNA	46.0	M	89	blood	GSM1225837	c
1606	GSM1225838	GSM1225838	9606	13534	50660	genomic DNA	62.0	M	89	blood	GSM1225838	c
1607	GSM1225839	GSM1225839	9606	13534	50660	genomic DNA	64.0	F	89	blood	GSM1225839	c
1608	GSM1225840	GSM1225840	9606	13534	50660	genomic DNA	55.0	M	89	blood	GSM1225840	former
1609	GSM1225841	GSM1225841	9606	13534	50660	genomic DNA	49.0	F	89	blood	GSM1225841	c
1610	GSM1225842	GSM1225842	9606	13534	50660	genomic DNA	57.0	M	89	blood	GSM1225842	former
1611	GSM1225843	GSM1225843	9606	13534	50660	genomic DNA	47.0	M	89	blood	GSM1225843	former
1612	GSM1225844	GSM1225844	9606	13534	50660	genomic DNA	60.0	F	89	blood	GSM1225844	former
1613	GSM1225845	GSM1225845	9606	13534	50660	genomic DNA	58.0	M	89	blood	GSM1225845	former
1614	GSM1225846	GSM1225846	9606	13534	50660	genomic DNA	55.0	M	89	blood	GSM1225846	c
1615	GSM1225847	GSM1225847	9606	13534	50660	genomic DNA	42.0	M	89	blood	GSM1225847	c
1616	GSM1225848	GSM1225848	9606	13534	50660	genomic DNA	62.0	M	89	blood	GSM1225848	c
1617	GSM1225849	GSM1225849	9606	13534	50660	genomic DNA	54.0	M	89	blood	GSM1225849	c
1618	GSM1225850	GSM1225850	9606	13534	50660	genomic DNA	49.0	M	89	blood	GSM1225850	former
1619	GSM1225851	GSM1225851	9606	13534	50660	genomic DNA	46.0	M	89	blood	GSM1225851	c
1620	GSM1225852	GSM1225852	9606	13534	50660	genomic DNA	65.0	M	89	blood	GSM1225852	former
1621	GSM1225853	GSM1225853	9606	13534	50660	genomic DNA	59.0	F	89	blood	GSM1225853	former
1622	GSM1225854	GSM1225854	9606	13534	50660	genomic DNA	44.0	M	89	blood	GSM1225854	smoker
1623	GSM1225855	GSM1225855	9606	13534	50660	genomic DNA	62.0	F	89	blood	GSM1225855	former
1624	GSM1225856	GSM1225856	9606	13534	50660	genomic DNA	62.0	F	89	blood	GSM1225856	former
1625	GSM1225857	GSM1225857	9606	13534	50660	genomic DNA	64.0	F	89	blood	GSM1225857	former
1626	GSM1225858	GSM1225858	9606	13534	50660	genomic DNA	65.0	M	89	blood	GSM1225858	former
1627	GSM1225859	GSM1225859	9606	13534	50660	genomic DNA	46.0	M	89	blood	GSM1225859	former
1628	GSM1225860	GSM1225860	9606	13534	50660	genomic DNA	56.0	F	89	blood	GSM1225860	former
1629	GSM1225861	GSM1225861	9606	13534	50660	genomic DNA	59.0	M	89	blood	GSM1225861	former
1630	GSM1225862	GSM1225862	9606	13534	50660	genomic DNA	58.0	M	89	blood	GSM1225862	c
1631	GSM1225863	GSM1225863	9606	13534	50660	genomic DNA	55.0	M	89	blood	GSM1225863	former
1632	GSM1225864	GSM1225864	9606	13534	50660	genomic DNA	58.0	F	89	blood	GSM1225864	c
1633	GSM1225865	GSM1225865	9606	13534	50660	genomic DNA	63.0	F	89	blood	GSM1225865	former
1634	GSM1225866	GSM1225866	9606	13534	50660	genomic DNA	63.0	M	89	blood	GSM1225866	c
1635	GSM1225867	GSM1225867	9606	13534	50660	genomic DNA	50.0	M	89	blood	GSM1225867	c
1636	GSM1225868	GSM1225868	9606	13534	50660	genomic DNA	51.0	M	89	blood	GSM1225868	c
1637	GSM1225869	GSM1225869	9606	13534	50660	genomic DNA	65.0	F	89	blood	GSM1225869	former
1638	GSM1225870	GSM1225870	9606	13534	50660	genomic DNA	58.0	M	89	blood	GSM1225870	former
1639	GSM1225871	GSM1225871	9606	13534	50660	genomic DNA	42.0	M	89	blood	GSM1225871	c
1640	GSM1225872	GSM1225872	9606	13534	50660	genomic DNA	46.0	M	89	blood	GSM1225872	former
1641	GSM1225873	GSM1225873	9606	13534	50660	genomic DNA	42.0	M	89	blood	GSM1225873	former
1642	GSM1225874	GSM1225874	9606	13534	50660	genomic DNA	62.0	F	89	blood	GSM1225874	former
1643	GSM1225875	GSM1225875	9606	13534	50660	genomic DNA	59.0	M	89	blood	GSM1225875	smoker
1644	GSM1225876	GSM1225876	9606	13534	50660	genomic DNA	60.0	F	89	blood	GSM1225876	former
1645	GSM1225877	GSM1225877	9606	13534	50660	genomic DNA	57.0	M	89	blood	GSM1225877	c
1646	GSM1225878	GSM1225878	9606	13534	50660	genomic DNA	44.0	M	89	blood	GSM1225878	c
1647	GSM1225879	GSM1225879	9606	13534	50660	genomic DNA	65.0	M	89	blood	GSM1225879	smoker
1648	GSM1225880	GSM1225880	9606	13534	50660	genomic DNA	64.0	M	89	blood	GSM1225880	c
1649	GSM1225881	GSM1225881	9606	13534	50660	genomic DNA	57.0	M	89	blood	GSM1225881	c
1650	GSM1225882	GSM1225882	9606	13534	50660	genomic DNA	52.0	M	89	blood	GSM1225882	smoker
1651	GSM1225883	GSM1225883	9606	13534	50660	genomic DNA	52.0	M	89	blood	GSM1225883	smoker
1652	GSM1225884	GSM1225884	9606	13534	50660	genomic DNA	58.0	F	89	blood	GSM1225884	c
1653	GSM1225885	GSM1225885	9606	13534	50660	genomic DNA	63.0	M	89	blood	GSM1225885	smoker
1654	GSM1225886	GSM1225886	9606	13534	50660	genomic DNA	63.0	M	89	blood	GSM1225886	smoker
1655	GSM1225887	GSM1225887	9606	13534	50660	genomic DNA	64.0	M	89	blood	GSM1225887	c
1656	GSM1225888	GSM1225888	9606	13534	50660	genomic DNA	49.0	M	89	blood	GSM1225888	c
1657	GSM1225890	GSM1225890	9606	13534	50660	genomic DNA	51.0	M	89	blood	GSM1225890	smoker
1658	GSM1225891	GSM1225891	9606	13534	50660	genomic DNA	64.0	M	89	blood	GSM1225891	c
1659	GSM1272126	GSM1272126	9606	13534	52588	genomic DNA	33.0	M	89	blood	GSM1272126	ds
1660	GSM1272127	GSM1272127	9606	13534	52588	genomic DNA	31.0	F	89	blood	GSM1272127	ds
1661	GSM1272129	GSM1272129	9606	13534	52588	genomic DNA	29.0	M	89	blood	GSM1272129	ds
1662	GSM1272131	GSM1272131	9606	13534	52588	genomic DNA	38.0	M	89	blood	GSM1272131	ds
1663	GSM1272132	GSM1272132	9606	13534	52588	genomic DNA	34.0	M	89	blood	GSM1272132	ds
1664	GSM1272133	GSM1272133	9606	13534	52588	genomic DNA	37.0	F	89	blood	GSM1272133	ds
1665	GSM1272135	GSM1272135	9606	13534	52588	genomic DNA	33.0	M	89	blood	GSM1272135	ds
1666	GSM1272136	GSM1272136	9606	13534	52588	genomic DNA	35.0	F	89	blood	GSM1272136	ds
1667	GSM1272140	GSM1272140	9606	13534	52588	genomic DNA	27.0	M	89	blood	GSM1272140	ds
1668	GSM1272141	GSM1272141	9606	13534	52588	genomic DNA	43.0	M	89	blood	GSM1272141	ds
1669	GSM1272142	GSM1272142	9606	13534	52588	genomic DNA	33.0	M	89	blood	GSM1272142	ds
1670	GSM1272146	GSM1272146	9606	13534	52588	genomic DNA	32.0	M	89	blood	GSM1272146	ds
1671	GSM1272147	GSM1272147	9606	13534	52588	genomic DNA	26.0	M	89	blood	GSM1272147	ds
1672	GSM1272148	GSM1272148	9606	13534	52588	genomic DNA	43.0	M	89	blood	GSM1272148	ds
1673	GSM1272155	GSM1272155	9606	13534	52588	genomic DNA	42.0	F	89	blood	GSM1272155	c
1674	GSM1272159	GSM1272159	9606	13534	52588	genomic DNA	33.0	F	89	blood	GSM1272159	c
1675	GSM1272160	GSM1272160	9606	13534	52588	genomic DNA	52.0	F	89	blood	GSM1272160	c
1676	GSM1272161	GSM1272161	9606	13534	52588	genomic DNA	29.0	F	89	blood	GSM1272161	c
1677	GSM1272162	GSM1272162	9606	13534	52588	genomic DNA	46.0	M	89	blood	GSM1272162	c
1678	GSM1272163	GSM1272163	9606	13534	52588	genomic DNA	32.0	M	89	blood	GSM1272163	c
1679	GSM1272164	GSM1272164	9606	13534	52588	genomic DNA	36.0	F	89	blood	GSM1272164	c
1680	GSM1272165	GSM1272165	9606	13534	52588	genomic DNA	31.0	M	89	blood	GSM1272165	c
1681	GSM1272169	GSM1272169	9606	13534	52588	genomic DNA	29.0	F	89	blood	GSM1272169	c
1682	GSM1272170	GSM1272170	9606	13534	52588	genomic DNA	48.0	F	89	blood	GSM1272170	c
1683	GSM1272171	GSM1272171	9606	13534	52588	genomic DNA	52.0	F	89	blood	GSM1272171	c
1684	GSM1272172	GSM1272172	9606	13534	52588	genomic DNA	32.0	F	89	blood	GSM1272172	c
1685	GSM1272175	GSM1272175	9606	13534	52588	genomic DNA	35.0	M	89	blood	GSM1272175	c
1686	GSM1272176	GSM1272176	9606	13534	52588	genomic DNA	33.0	F	89	blood	GSM1272176	c
1687	GSM1272177	GSM1272177	9606	13534	52588	genomic DNA	38.0	F	89	blood	GSM1272177	c
1688	GSM1272179	GSM1272179	9606	13534	52588	genomic DNA	32.0	F	89	blood	GSM1272179	c
1689	GSM1272180	GSM1272180	9606	13534	52588	genomic DNA	50.0	F	89	blood	GSM1272180	c
1690	GSM1272181	GSM1272181	9606	13534	52588	genomic DNA	51.0	F	89	blood	GSM1272181	c
1691	GSM1272182	GSM1272182	9606	13534	52588	genomic DNA	42.0	F	89	blood	GSM1272182	c
1692	GSM1272183	GSM1272183	9606	13534	52588	genomic DNA	57.0	F	89	blood	GSM1272183	c
1693	GSM1272184	GSM1272184	9606	13534	52588	genomic DNA	65.0	F	89	blood	GSM1272184	c
1694	GSM1272185	GSM1272185	9606	13534	52588	genomic DNA	56.0	F	89	blood	GSM1272185	c
1695	GSM1272186	GSM1272186	9606	13534	52588	genomic DNA	48.0	F	89	blood	GSM1272186	c
1696	GSM1272187	GSM1272187	9606	13534	52588	genomic DNA	51.0	F	89	blood	GSM1272187	c
1697	GSM1272188	GSM1272188	9606	13534	52588	genomic DNA	64.0	F	89	blood	GSM1272188	c
1698	GSM1272189	GSM1272189	9606	13534	52588	genomic DNA	83.0	F	89	blood	GSM1272189	c
1699	GSM1272190	GSM1272190	9606	13534	52588	genomic DNA	59.0	F	89	blood	GSM1272190	c
1700	GSM1272191	GSM1272191	9606	13534	52588	genomic DNA	76.0	F	89	blood	GSM1272191	c
1701	GSM1272192	GSM1272192	9606	13534	52588	genomic DNA	56.0	F	89	blood	GSM1272192	c
1702	GSM1272193	GSM1272193	9606	13534	52588	genomic DNA	56.0	F	89	blood	GSM1272193	c
1703	GSM1272194	GSM1272194	9606	13534	52588	genomic DNA	57.0	F	89	blood	GSM1272194	c
1704	GSM1272195	GSM1272195	9606	13534	52588	genomic DNA	46.0	F	89	blood	GSM1272195	c
1705	GSM1272196	GSM1272196	9606	13534	52588	genomic DNA	50.0	F	89	blood	GSM1272196	c
1706	GSM1272197	GSM1272197	9606	13534	52588	genomic DNA	45.0	F	89	blood	GSM1272197	c
1707	GSM1272198	GSM1272198	9606	13534	52588	genomic DNA	64.0	F	89	blood	GSM1272198	c
1708	GSM1272199	GSM1272199	9606	13534	52588	genomic DNA	82.0	F	89	blood	GSM1272199	c
1709	GSM1272200	GSM1272200	9606	13534	52588	genomic DNA	73.0	F	89	blood	GSM1272200	c
1710	GSM1272201	GSM1272201	9606	13534	52588	genomic DNA	60.0	F	89	blood	GSM1272201	c
1711	GSM1272202	GSM1272202	9606	13534	52588	genomic DNA	58.0	F	89	blood	GSM1272202	c
1712	GSM1272203	GSM1272203	9606	13534	52588	genomic DNA	61.0	F	89	blood	GSM1272203	c
1713	GSM1272204	GSM1272204	9606	13534	52588	genomic DNA	66.0	F	89	blood	GSM1272204	c
1714	GSM1272205	GSM1272205	9606	13534	52588	genomic DNA	60.0	F	89	blood	GSM1272205	c
1715	GSM1272206	GSM1272206	9606	13534	52588	genomic DNA	68.0	F	89	blood	GSM1272206	c
1716	GSM1272207	GSM1272207	9606	13534	52588	genomic DNA	48.0	F	89	blood	GSM1272207	c
1717	GSM1272208	GSM1272208	9606	13534	52588	genomic DNA	58.0	F	89	blood	GSM1272208	c
1718	GSM1546373	GSM1546373	9606	13534	63347	genomic DNA	42.0	M	601	hippocampus	GSM1546373	ds
1719	GSM1546374	GSM1546374	9606	13534	63347	genomic DNA	57.0	M	142	brain	GSM1546374	ds
1720	GSM1546375	GSM1546375	9606	13534	63347	genomic DNA	58.0	F	142	brain	GSM1546375	c
1721	GSM1546376	GSM1546376	9606	13534	63347	genomic DNA	42.0	M	142	brain	GSM1546376	ds
1722	GSM1546377	GSM1546377	9606	13534	63347	genomic DNA	48.0	M	142	brain	GSM1546377	ds
1723	GSM1546378	GSM1546378	9606	13534	63347	genomic DNA	38.0	F	142	brain	GSM1546378	c
1724	GSM1546379	GSM1546379	9606	13534	63347	genomic DNA	48.0	M	142	brain	GSM1546379	ds
1725	GSM1546380	GSM1546380	9606	13534	63347	genomic DNA	42.0	M	142	brain	GSM1546380	ds
1726	GSM1546381	GSM1546381	9606	13534	63347	genomic DNA	64.0	M	142	brain	GSM1546381	c
1727	GSM1546382	GSM1546382	9606	13534	63347	genomic DNA	59.0	F	142	brain	GSM1546382	c
1728	GSM1546383	GSM1546383	9606	13534	63347	genomic DNA	41.0	M	142	brain	GSM1546383	c
1729	GSM1546384	GSM1546384	9606	13534	63347	genomic DNA	64.0	M	142	brain	GSM1546384	c
1730	GSM1546385	GSM1546385	9606	13534	63347	genomic DNA	38.0	F	142	brain	GSM1546385	c
1731	GSM1546386	GSM1546386	9606	13534	63347	genomic DNA	36.0	F	142	brain	GSM1546386	c
1732	GSM1546387	GSM1546387	9606	13534	63347	genomic DNA	64.0	M	142	brain	GSM1546387	c
1733	GSM1546388	GSM1546388	9606	13534	63347	genomic DNA	53.0	M	142	brain	GSM1546388	c
1734	GSM1546389	GSM1546389	9606	13534	63347	genomic DNA	53.0	F	142	brain	GSM1546389	c
1735	GSM1546390	GSM1546390	9606	13534	63347	genomic DNA	59.0	F	142	brain	GSM1546390	c
1736	GSM1546391	GSM1546391	9606	13534	63347	genomic DNA	63.0	F	142	brain	GSM1546391	c
1737	GSM1546392	GSM1546392	9606	13534	63347	genomic DNA	53.0	M	142	brain	GSM1546392	c
1738	GSM1546393	GSM1546393	9606	13534	63347	genomic DNA	59.0	F	142	brain	GSM1546393	c
1739	GSM1546394	GSM1546394	9606	13534	63347	genomic DNA	38.0	F	142	brain	GSM1546394	c
1740	GSM1546395	GSM1546395	9606	13534	63347	genomic DNA	64.0	M	142	brain	GSM1546395	c
1741	GSM1546396	GSM1546396	9606	13534	63347	genomic DNA	64.0	M	142	brain	GSM1546396	c
1742	GSM1546397	GSM1546397	9606	13534	63347	genomic DNA	38.0	F	601	hippocampus	GSM1546397	c
1743	GSM1546398	GSM1546398	9606	13534	63347	genomic DNA	64.0	M	142	brain	GSM1546398	c
1744	GSM1546399	GSM1546399	9606	13534	63347	genomic DNA	59.0	F	601	hippocampus	GSM1546399	c
1745	GSM1546400	GSM1546400	9606	13534	63347	genomic DNA	63.0	F	601	hippocampus	GSM1546400	c
1746	GSM1546401	GSM1546401	9606	13534	63347	genomic DNA	53.0	M	142	brain	GSM1546401	c
1747	GSM1546402	GSM1546402	9606	13534	63347	genomic DNA	64.0	M	142	brain	GSM1546402	c
1748	GSM1546403	GSM1546403	9606	13534	63347	genomic DNA	53.0	M	142	brain	GSM1546403	c
1749	GSM1546404	GSM1546404	9606	13534	63347	genomic DNA	58.0	F	142	brain	GSM1546404	c
1750	GSM1546405	GSM1546405	9606	13534	63347	genomic DNA	58.0	F	601	hippocampus	GSM1546405	c
1751	GSM1546406	GSM1546406	9606	13534	63347	genomic DNA	53.0	M	601	hippocampus	GSM1546406	c
1752	GSM1546407	GSM1546407	9606	13534	63347	genomic DNA	53.0	F	142	brain	GSM1546407	c
1753	GSM1546408	GSM1546408	9606	13534	63347	genomic DNA	59.0	F	142	brain	GSM1546408	c
1754	GSM1546409	GSM1546409	9606	13534	63347	genomic DNA	59.0	F	142	brain	GSM1546409	c
1755	GSM1546410	GSM1546410	9606	13534	63347	genomic DNA	53.0	F	601	hippocampus	GSM1546410	c
1756	GSM1546411	GSM1546411	9606	13534	63347	genomic DNA	53.0	M	142	brain	GSM1546411	c
1757	GSM1546412	GSM1546412	9606	13534	63347	genomic DNA	41.0	M	142	brain	GSM1546412	c
1758	GSM1546413	GSM1546413	9606	13534	63347	genomic DNA	38.0	F	142	brain	GSM1546413	c
1759	GSM1546414	GSM1546414	9606	13534	63347	genomic DNA	64.0	M	142	brain	GSM1546414	c
1760	GSM1546415	GSM1546415	9606	13534	63347	genomic DNA	53.0	M	142	brain	GSM1546415	c
1761	GSM1546416	GSM1546416	9606	13534	63347	genomic DNA	63.0	F	142	brain	GSM1546416	c
1762	GSM1546417	GSM1546417	9606	13534	63347	genomic DNA	64.0	M	142	brain	GSM1546417	c
1763	GSM1546418	GSM1546418	9606	13534	63347	genomic DNA	58.0	F	142	brain	GSM1546418	c
1764	GSM1546419	GSM1546419	9606	13534	63347	genomic DNA	57.0	M	142	brain	GSM1546419	ds
1765	GSM1546420	GSM1546420	9606	13534	63347	genomic DNA	57.0	M	142	brain	GSM1546420	ds
1766	GSM1546421	GSM1546421	9606	13534	63347	genomic DNA	48.0	M	142	brain	GSM1546421	ds
