# Supplementary material for: Many chronological aging clocks can be found throughout the epigenome: Implications for quantifying biological aging
Source: Aging Cell. 2021 Oct 16;20(11):e13492. doi: 10.1111/acel.13492 (PMC8590098; doi:10.1111/acel.13492)
Supplement: Supplementary file 3 — Supproting Information 3 [file ACEL-20-e13492-s001.txt]

Motif Name	Consensus	P-value	Log P-value	q-value (Benjamini)	# of Target Sequences with Motif(of 2927)	% of Target Sequences with Motif	# of Background Sequences with Motif(of 475357)	% of Background Sequences with Motif
JunB(bZIP)/DendriticCells-Junb-ChIP-Seq(GSE36099)/Homer	RATGASTCAT	1e-3	-6.985e+00	0.8538	12.0	0.41%	665.5	0.14%
BATF(bZIP)/Th17-BATF-ChIP-Seq(GSE39756)/Homer	DATGASTCAT	1e-2	-6.656e+00	0.8538	12.0	0.41%	692.8	0.14%
FOXK2(Forkhead)/U2OS-FOXK2-ChIP-Seq(E-MTAB-2204)/Homer	SCHTGTTTACAT	1e-2	-5.683e+00	1.0000	8.0	0.28%	400.0	0.08%
CAMTA1(CAMTA)/col-CAMTA1-DAP-Seq(GSE60143)/Homer	WWAACGCGTT	1e-2	-5.526e+00	1.0000	57.0	1.97%	6516.1	1.35%
MS188(MYB)/colamp-MS188-DAP-Seq(GSE60143)/Homer	WARKTAGGTRRA	1e-2	-5.394e+00	1.0000	2.0	0.07%	15.5	0.00%
Tlx?(NR)/NPC-H3K4me1-ChIP-Seq(GSE16256)/Homer	CTGGCAGSCTGCCA	1e-2	-5.152e+00	1.0000	7.0	0.24%	347.7	0.07%
AP-1(bZIP)/ThioMac-PU.1-ChIP-Seq(GSE21512)/Homer	VTGACTCATC	1e-2	-4.944e+00	1.0000	12.0	0.41%	862.0	0.18%
ANAC079(NAC)/colamp-ANAC079-DAP-Seq(GSE60143)/Homer	TACACGCAACCT	1e-2	-4.870e+00	1.0000	26.0	0.90%	2548.2	0.53%
Egr1(Zf)/K562-Egr1-ChIP-Seq(GSE32465)/Homer	TGCGTGGGYG	1e-1	-4.323e+00	1.0000	39.0	1.35%	4421.4	0.91%
RAP211(AP2EREBP)/colamp-RAP211-DAP-Seq(GSE60143)/Homer	RGCCGGCYWW	1e-1	-4.199e+00	1.0000	155.0	5.35%	21655.0	4.48%
WIP5(C2H2)/colamp-WIP5-DAP-Seq(GSE60143)/Homer	TDTTCTCMAGGT	1e-1	-4.188e+00	1.0000	9.0	0.31%	626.9	0.13%
Foxo3(Forkhead)/U2OS-Foxo3-ChIP-Seq(E-MTAB-2701)/Homer	DGTAAACA	1e-1	-4.107e+00	1.0000	12.0	0.41%	970.2	0.20%
EWS:ERG-fusion(ETS)/CADO_ES1-EWS:ERG-ChIP-Seq(SRA014231)/Homer	ATTTCCTGTN	1e-1	-3.924e+00	1.0000	9.0	0.31%	656.9	0.14%
SeqBias: CG bias	SSSSSSSSSS	1e-1	-3.852e+00	1.0000	1621.0	55.94%	261414.1	54.04%
Bach2(bZIP)/OCILy7-Bach2-ChIP-Seq(GSE44420)/Homer	TGCTGAGTCA	1e-1	-3.707e+00	1.0000	4.0	0.14%	179.1	0.04%
FOXK1(Forkhead)/HEK293-FOXK1-ChIP-Seq(GSE51673)/Homer	NVWTGTTTAC	1e-1	-3.642e+00	1.0000	13.0	0.45%	1162.0	0.24%
Hoxb4(Homeobox)/ES-Hoxb4-ChIP-Seq(GSE34014)/Homer	TGATTRATGGCY	1e-1	-3.560e+00	1.0000	2.0	0.07%	42.5	0.01%
AT3G51470(DBP)/col-AT3G51470-DAP-Seq(GSE60143)/Homer	TTWHGGTGCACC	1e-1	-3.542e+00	1.0000	38.0	1.31%	4543.6	0.94%
FOXP1(Forkhead)/H9-FOXP1-ChIP-Seq(GSE31006)/Homer	NYYTGTTTACHN	1e-1	-3.505e+00	1.0000	6.0	0.21%	382.2	0.08%
EBF1(EBF)/Near-E2A-ChIP-Seq(GSE21512)/Homer	GTCCCCWGGGGA	1e-1	-3.412e+00	1.0000	8.0	0.28%	607.3	0.13%
VDR(NR),DR3/GM10855-VDR+vitD-ChIP-Seq(GSE22484)/Homer	ARAGGTCANWGAGTTCANNN	1e-1	-3.404e+00	1.0000	3.0	0.10%	114.2	0.02%
ZNF264(Zf)/HEK293-ZNF264.GFP-ChIP-Seq(GSE58341)/Homer	RGGGCACTAACY	1e-1	-3.320e+00	1.0000	17.0	0.59%	1730.5	0.36%
PU.1(ETS)/ThioMac-PU.1-ChIP-Seq(GSE21512)/Homer	AGAGGAAGTG	1e-1	-3.260e+00	1.0000	5.0	0.17%	303.2	0.06%
Oct4(POU,Homeobox)/mES-Oct4-ChIP-Seq(GSE11431)/Homer	ATTTGCATAW	1e-1	-3.258e+00	1.0000	3.0	0.10%	121.9	0.03%
MYB41(MYB)/col-MYB41-DAP-Seq(GSE60143)/Homer	BYTYACCTAA	1e-1	-3.237e+00	1.0000	5.0	0.17%	305.1	0.06%
Esrrb(NR)/mES-Esrrb-ChIP-Seq(GSE11431)/Homer	KTGACCTTGA	1e-1	-3.128e+00	1.0000	11.0	0.38%	1004.5	0.21%
Nkx2.5(Homeobox)/HL1-Nkx2.5.biotin-ChIP-Seq(GSE21529)/Homer	RRSCACTYAA	1e-1	-3.104e+00	1.0000	26.0	0.90%	3006.6	0.62%
AT1G20910(ARID)/col-AT1G20910-DAP-Seq(GSE60143)/Homer	THAATTRAWN	1e-1	-3.020e+00	1.0000	12.0	0.41%	1149.4	0.24%
WRKY43(WRKY)/colamp-WRKY43-DAP-Seq(GSE60143)/Homer	NCGTTGACTTTT	1e-1	-2.974e+00	1.0000	4.0	0.14%	228.8	0.05%
BOS1(MYB)/col-BOS1-DAP-Seq(GSE60143)/Homer	NNRCCTAACT	1e-1	-2.935e+00	1.0000	13.0	0.45%	1294.8	0.27%
DPL-1(E2F)/cElegans-Adult-ChIP-Seq(modEncode)/Homer	TAGCGCGC	1e-1	-2.902e+00	1.0000	83.0	2.86%	11533.8	2.38%
AT5G56840(MYBrelated)/colamp-AT5G56840-DAP-Seq(GSE60143)/Homer	TGGATAAGGT	1e-1	-2.860e+00	1.0000	10.0	0.35%	927.8	0.19%
RAR:RXR(NR),DR5/ES-RAR-ChIP-Seq(GSE56893)/Homer	AGGTCAAGGTCA	1e-1	-2.848e+00	1.0000	1.0	0.03%	9.7	0.00%
WRKY11(WRKY)/col-WRKY11-DAP-Seq(GSE60143)/Homer	SCGTTGACTTTN	1e-1	-2.810e+00	1.0000	3.0	0.10%	146.4	0.03%
Oct2(POU,Homeobox)/Bcell-Oct2-ChIP-Seq(GSE21512)/Homer	ATATGCAAAT	1e-1	-2.774e+00	1.0000	2.0	0.07%	66.3	0.01%
Unknown3/Drosophila-Promoters/Homer	ACVAKCTGGCAGCGC	1e-1	-2.755e+00	1.0000	1.0	0.03%	10.6	0.00%
WRKY40(WRKY)/colamp-WRKY40-DAP-Seq(GSE60143)/Homer	AHWAGTCAAC	1e-1	-2.729e+00	1.0000	5.0	0.17%	354.2	0.07%
At1g76110(ARID)/colamp-At1g76110-DAP-Seq(GSE60143)/Homer	ATTTAATG	1e-1	-2.710e+00	1.0000	5.0	0.17%	357.0	0.07%
At2g41835(C2H2)/col-At2g41835-DAP-Seq(GSE60143)/Homer	TTTGAAAA	1e-1	-2.680e+00	1.0000	6.0	0.21%	472.1	0.10%
TOD6?/SacCer-Promoters/Homer	GCGATGAGMT	1e-1	-2.662e+00	1.0000	8.0	0.28%	713.1	0.15%
DDF2(AP2EREBP)/col-DDF2-DAP-Seq(GSE60143)/Homer	GATGTCGRCR	1e-1	-2.653e+00	1.0000	4.0	0.14%	255.9	0.05%
AARE(HLH)/mES-cMyc-ChIP-Seq/Homer	GATTGCATCA	1e-1	-2.651e+00	1.0000	2.0	0.07%	71.2	0.01%
MYB98(MYB)/col-MYB98-DAP-Seq(GSE60143)/Homer	NWDCCGTTAC	1e-1	-2.637e+00	1.0000	11.0	0.38%	1098.0	0.23%
ANAC017(NAC)/colamp-ANAC017-DAP-Seq(GSE60143)/Homer	TMCTTGNNNNNCAAG	1e-1	-2.627e+00	1.0000	2.0	0.07%	72.5	0.01%
Pknox1(Homeobox)/ES-Prep1-ChIP-Seq(GSE63282)/Homer	SCTGTCAVTCAV	1e-1	-2.620e+00	1.0000	4.0	0.14%	258.4	0.05%
MYB56(MYB)/colamp-MYB56-DAP-Seq(GSE60143)/Homer	HTAACGRMHY	1e-1	-2.549e+00	1.0000	24.0	0.83%	2909.8	0.60%
WRKY21(WRKY)/colamp-WRKY21-DAP-Seq(GSE60143)/Homer	DCGTTGACTTTT	1e-1	-2.515e+00	1.0000	2.0	0.07%	77.5	0.02%
AT1G19040(NAC)/col-AT1G19040-DAP-Seq(GSE60143)/Homer	CTTGNDNHNCAAGYW	1e-1	-2.493e+00	1.0000	2.0	0.07%	78.9	0.02%
HuR(?)/HEK293-HuR-CLIP-Seq(GSE87887)/Homer	BTTTGGTTTG	1e-1	-2.490e+00	1.0000	30.0	1.04%	3798.4	0.79%
RLR1?/SacCer-Promoters/Homer	WTTTTCYYTTTT	1e-1	-2.451e+00	1.0000	2.0	0.07%	80.5	0.02%
WRKY8(WRKY)/colamp-WRKY8-DAP-Seq(GSE60143)/Homer	CGTTGACTTT	1e-1	-2.431e+00	1.0000	2.0	0.07%	81.6	0.02%
MYB4(MYB)/col200-MYB4-DAP-Seq(GSE60143)/Homer	WAGKTAGGTARR	1e-1	-2.410e+00	1.0000	2.0	0.07%	82.7	0.02%
Pax8(Paired,Homeobox)/Thyroid-Pax8-ChIP-Seq(GSE26938)/Homer	GTCATGCHTGRCTGS	1e-1	-2.409e+00	1.0000	8.0	0.28%	756.7	0.16%
Fra2(bZIP)/Striatum-Fra2-ChIP-Seq(GSE43429)/Homer	GGATGACTCATC	1e-1	-2.404e+00	1.0000	4.0	0.14%	279.1	0.06%
REB1/SacCer-Promoters/Homer	KCCGGGTAAYRR	1e-1	-2.400e+00	1.0000	6.0	0.21%	510.0	0.11%
AT1G76870(Trihelix)/col-AT1G76870-DAP-Seq(GSE60143)/Homer	AAAACCRGWW	1e-1	-2.337e+00	1.0000	9.0	0.31%	898.5	0.19%
CHR(?)/Hela-CellCycle-Expression/Homer	SRGTTTCAAA	1e-1	-2.337e+00	1.0000	8.0	0.28%	769.4	0.16%
MYB74(MYB)/colamp-MYB74-DAP-Seq(GSE60143)/Homer	YYYACCTACCWH	1e0	-2.283e+00	1.0000	1.0	0.03%	17.8	0.00%
AT3G42860(zfGRF)/col-AT3G42860-DAP-Seq(GSE60143)/Homer	CGTTGACTTN	1e0	-2.245e+00	1.0000	5.0	0.17%	412.9	0.09%
WRKY14(WRKY)/colamp-WRKY14-DAP-Seq(GSE60143)/Homer	NCGTTGACTTTN	1e0	-2.227e+00	1.0000	4.0	0.14%	298.7	0.06%
MYB62(MYB)/colamp-MYB62-DAP-Seq(GSE60143)/Homer	NTACCTAACT	1e0	-2.225e+00	1.0000	17.0	0.59%	2022.1	0.42%
Fra1(bZIP)/BT549-Fra1-ChIP-Seq(GSE46166)/Homer	NNATGASTCATH	1e0	-2.192e+00	1.0000	4.0	0.14%	302.7	0.06%
AT5G45580(G2like)/colamp-AT5G45580-DAP-Seq(GSE60143)/Homer	ADRGAATCTH	1e0	-2.172e+00	1.0000	18.0	0.62%	2182.2	0.45%
NF1(CTF)/LNCAP-NF1-ChIP-Seq(Unpublished)/Homer	CYTGGCABNSTGCCAR	1e0	-2.168e+00	1.0000	7.0	0.24%	672.0	0.14%
Fli1(ETS)/CD8-FLI-ChIP-Seq(GSE20898)/Homer	NRYTTCCGGH	1e0	-2.160e+00	1.0000	54.0	1.86%	7578.3	1.57%
Ets1-distal(ETS)/CD4+-PolII-ChIP-Seq(Barski_et_al.)/Homer	MACAGGAAGT	1e0	-2.126e+00	1.0000	3.0	0.10%	198.6	0.04%
MYB118(MYB)/colamp-MYB118-DAP-Seq(GSE60143)/Homer	TAWCCGTTAC	1e0	-2.054e+00	1.0000	12.0	0.41%	1370.9	0.28%
Knotted(Homeobox)/Corn-KN1-ChIP-Seq(GSE39161)/Homer	GAYGNGACRGGN	1e0	-2.036e+00	1.0000	39.0	1.35%	5360.8	1.11%
SeqBias: GA-repeat	GAGAGAGAGA	1e0	-2.030e+00	1.0000	107.0	3.69%	15968.2	3.30%
MYB3R5(MYB)/col-MYB3R5-DAP-Seq(GSE60143)/Homer	THYAACGGTHAWAWT	1e0	-2.023e+00	1.0000	7.0	0.24%	699.0	0.14%
OCT:OCT-short(POU,Homeobox)/NPC-OCT6-ChIP-Seq(GSE43916)/Homer	ATGCATWATGCATRW	1e0	-2.011e+00	1.0000	2.0	0.07%	105.1	0.02%
PPARE(NR),DR1/3T3L1-Pparg-ChIP-Seq(GSE13511)/Homer	TGACCTTTGCCCCA	1e0	-2.002e+00	1.0000	3.0	0.10%	210.4	0.04%
GAGA-repeat/SacCer-Promoters/Homer	CTYTCTYTCTCTCTC	1e0	-1.973e+00	1.0000	32.0	1.10%	4333.7	0.90%
RBFox2(?)/Heart-RBFox2-CLIP-Seq(GSE57926)/Homer	TGCATGCA	1e0	-1.959e+00	1.0000	34.0	1.17%	4643.7	0.96%
AS2(LOBAS2)/col-AS2-DAP-Seq(GSE60143)/Homer	CCGDAAWWHMCGSCG	1e0	-1.939e+00	1.0000	1.0	0.03%	25.4	0.01%
Znf263(Zf)/K562-Znf263-ChIP-Seq(GSE31477)/Homer	CVGTSCTCCC	1e0	-1.918e+00	1.0000	31.0	1.07%	4210.6	0.87%
WRKY30(WRKY)/colamp-WRKY30-DAP-Seq(GSE60143)/Homer	CGTTGACTTN	1e0	-1.912e+00	1.0000	5.0	0.17%	461.7	0.10%
WRKY46(WRKY)/colamp-WRKY46-DAP-Seq(GSE60143)/Homer	AAAGTCAACGSN	1e0	-1.905e+00	1.0000	3.0	0.10%	220.1	0.05%
AT2G40260(G2like)/colamp-AT2G40260-DAP-Seq(GSE60143)/Homer	WAAAYATTCTTT	1e0	-1.898e+00	1.0000	7.0	0.24%	724.6	0.15%
WRKY47(WRKY)/colamp-WRKY47-DAP-Seq(GSE60143)/Homer	WAAGTCAACGBT	1e0	-1.897e+00	1.0000	4.0	0.14%	339.6	0.07%
ELF3(ETS)/PDAC-ELF3-ChIP-Seq(GSE64557)/Homer	ANCAGGAAGT	1e0	-1.889e+00	1.0000	7.0	0.24%	726.7	0.15%
Bach1(bZIP)/K562-Bach1-ChIP-Seq(GSE31477)/Homer	AWWNTGCTGAGTCAT	1e0	-1.871e+00	1.0000	1.0	0.03%	27.9	0.01%
AtIDD11(C2H2)/colamp-AtIDD11-DAP-Seq(GSE60143)/Homer	TTTGTCGTTT	1e0	-1.845e+00	1.0000	5.0	0.17%	472.8	0.10%
RXR(NR),DR1/3T3L1-RXR-ChIP-Seq(GSE13511)/Homer	TAGGGCAAAGGTCA	1e0	-1.811e+00	1.0000	4.0	0.14%	351.3	0.07%
AT2G15740(C2H2)/col-AT2G15740-DAP-Seq(GSE60143)/Homer	DHNDWATCGATD	1e0	-1.799e+00	1.0000	60.0	2.07%	8765.5	1.81%
LIN-39(Homeobox)/cElegans.L3-LIN39-ChIP-Seq(modEncode)/Homer	ATGATTRATG	1e0	-1.797e+00	1.0000	3.0	0.10%	232.6	0.05%
AT4G37180(G2like)/col-AT4G37180-DAP-Seq(GSE60143)/Homer	AGAATCTTNN	1e0	-1.781e+00	1.0000	11.0	0.38%	1307.0	0.27%
ERG(ETS)/VCaP-ERG-ChIP-Seq(GSE14097)/Homer	ACAGGAAGTG	1e0	-1.773e+00	1.0000	27.0	0.93%	3679.1	0.76%
dof42(C2C2dof)/col-dof42-DAP-Seq(GSE60143)/Homer	AAAAAGGC	1e0	-1.773e+00	1.0000	8.0	0.28%	889.0	0.18%
WRKY42(WRKY)/colamp-WRKY42-DAP-Seq(GSE60143)/Homer	NAAAGTCAACGN	1e0	-1.769e+00	1.0000	5.0	0.17%	485.6	0.10%
At1g49010(MYBrelated)/col-At1g49010-DAP-Seq(GSE60143)/Homer	RGATAASNTT	1e0	-1.763e+00	1.0000	18.0	0.62%	2333.6	0.48%
GATA14(C2C2gata)/col-GATA14-DAP-Seq(GSE60143)/Homer	AYCAGATCTG	1e0	-1.754e+00	1.0000	9.0	0.31%	1032.1	0.21%
Atf3(bZIP)/GBM-ATF3-ChIP-Seq(GSE33912)/Homer	DATGASTCATHN	1e0	-1.750e+00	1.0000	4.0	0.14%	360.9	0.07%
Mouse_Recombination_Hotspot(Zf)/Testis-DMC1-ChIP-Seq(GSE24438)/Homer	ACTYKNATTCGTGNTACTTC	1e0	-1.749e+00	1.0000	1.0	0.03%	31.2	0.01%
AT4G27900(C2C2COlike)/col-AT4G27900-DAP-Seq(GSE60143)/Homer	TCTCVACCGTTSATT	1e0	-1.749e+00	1.0000	1.0	0.03%	31.0	0.01%
Pit1(Homeobox)/GCrat-Pit1-ChIP-Seq(GSE58009)/Homer	ATGMATATDC	1e0	-1.743e+00	1.0000	6.0	0.21%	622.4	0.13%
GATA19(C2C2gata)/colamp-GATA19-DAP-Seq(GSE60143)/Homer	ATCSGATCVG	1e0	-1.737e+00	1.0000	3.0	0.10%	239.5	0.05%
SF1(NR)/H295R-Nr5a1-ChIP-Seq(GSE44220)/Homer	CAAGGHCANV	1e0	-1.724e+00	1.0000	4.0	0.14%	364.1	0.08%
MYB121(MYB)/col-MYB121-DAP-Seq(GSE60143)/Homer	YNTACCTAACWW	1e0	-1.721e+00	1.0000	1.0	0.03%	32.4	0.01%
Sox10(HMG)/SciaticNerve-Sox3-ChIP-Seq(GSE35132)/Homer	CCWTTGTYYB	1e0	-1.708e+00	1.0000	11.0	0.38%	1329.7	0.27%
WRKY27(WRKY)/colamp-WRKY27-DAP-Seq(GSE60143)/Homer	NHGTTGACYTWD	1e0	-1.704e+00	1.0000	6.0	0.21%	630.2	0.13%
RORgt(NR)/EL4-RORgt.Flag-ChIP-Seq(GSE56019)/Homer	AAYTAGGTCA	1e0	-1.694e+00	1.0000	1.0	0.03%	33.1	0.01%
HNF6(Homeobox)/Liver-Hnf6-ChIP-Seq(ERP000394)/Homer	NTATYGATCH	1e0	-1.691e+00	1.0000	10.0	0.35%	1191.3	0.25%
Smad3(MAD)/NPC-Smad3-ChIP-Seq(GSE36673)/Homer	TWGTCTGV	1e0	-1.689e+00	1.0000	39.0	1.35%	5569.5	1.15%
SPL9(SBP)/colamp-SPL9-DAP-Seq(GSE60143)/Homer	BTGTACTT	1e0	-1.689e+00	1.0000	55.0	1.90%	8067.9	1.67%
HLF(bZIP)/HSC-HLF.Flag-ChIP-Seq(GSE69817)/Homer	RTTATGYAAB	1e0	-1.676e+00	1.0000	6.0	0.21%	636.5	0.13%
ZNF711(Zf)/SHSY5Y-ZNF711-ChIP-Seq(GSE20673)/Homer	AGGCCTAG	1e0	-1.670e+00	1.0000	75.0	2.59%	11241.5	2.32%
AGL16(MADS)/col-AGL16-DAP-Seq(GSE60143)/Homer	TWCCHWATWDGGAAA	1e0	-1.668e+00	1.0000	1.0	0.03%	34.7	0.01%
AGL6(MADS)/col-AGL6-DAP-Seq(GSE60143)/Homer	TTWCCWWAWWDGGWA	1e0	-1.668e+00	1.0000	1.0	0.03%	34.8	0.01%
MYB101(MYB)/colamp-MYB101-DAP-Seq(GSE60143)/Homer	TAACNRMY	1e0	-1.663e+00	1.0000	41.0	1.41%	5897.6	1.22%
M1BP(Zf)/S2R+-M1BP-ChIP-Seq(GSE49842)/Homer	CAGTGTGACCGT	1e0	-1.663e+00	1.0000	7.0	0.24%	776.1	0.16%
RUNX(Runt)/HPC7-Runx1-ChIP-Seq(GSE22178)/Homer	SAAACCACAG	1e0	-1.651e+00	1.0000	11.0	0.38%	1347.9	0.28%
SeqBias: TA-repeat	TATATATATA	1e0	-1.648e+00	1.0000	3.0	0.10%	250.4	0.05%
AIL7(AP2EREBP)/colamp-AIL7-DAP-Seq(GSE60143)/Homer	KCACRAWTYYCGAGG	1e0	-1.618e+00	1.0000	1.0	0.03%	36.6	0.01%
RAV1(RAV)/colamp-RAV1-DAP-Seq(GSE60143)/Homer	TWWTTTCTGTTG	1e0	-1.618e+00	1.0000	1.0	0.03%	36.1	0.01%
SGR5(C2H2)/colamp-SGR5-DAP-Seq(GSE60143)/Homer	TTTGTCTTTTTT	1e0	-1.604e+00	1.0000	2.0	0.07%	137.6	0.03%
MYB3R4(MYB)/col-MYB3R4-DAP-Seq(GSE60143)/Homer	AWWTAACCGTTR	1e0	-1.587e+00	1.0000	12.0	0.41%	1514.3	0.31%
TEAD4(TEA)/Tropoblast-Tead4-ChIP-Seq(GSE37350)/Homer	CCWGGAATGY	1e0	-1.584e+00	1.0000	12.0	0.41%	1515.8	0.31%
PHV(HB)/col-PHV-DAP-Seq(GSE60143)/Homer	RTAATSATTA	1e0	-1.573e+00	1.0000	2.0	0.07%	140.8	0.03%
Zfp281(Zf)/ES-Zfp281-ChIP-Seq(GSE81042)/Homer	CCCCTCCCCCAC	1e0	-1.572e+00	1.0000	3.0	0.10%	260.0	0.05%
PTF1(TCP)/colamp-PTF1-DAP-Seq(GSE60143)/Homer	RDDGGGACCACA	1e0	-1.562e+00	1.0000	2.0	0.07%	141.4	0.03%
Nr5a2(NR)/mES-Nr5a2-ChIP-Seq(GSE19019)/Homer	BTCAAGGTCA	1e0	-1.556e+00	1.0000	5.0	0.17%	525.5	0.11%
ZNF317(Zf)/HEK293-ZNF317.GFP-ChIP-Seq(GSE58341)/Homer	GTCWGCTGTYYCTCT	1e0	-1.549e+00	1.0000	1.0	0.03%	39.8	0.01%
AT4G00250(GeBP)/col-AT4G00250-DAP-Seq(GSE60143)/Homer	WDTGGATAAKRT	1e0	-1.522e+00	1.0000	4.0	0.14%	397.8	0.08%
ANAC087(NAC)/col-ANAC087-DAP-Seq(GSE60143)/Homer	WVCKTGHNNNWCAMG	1e0	-1.512e+00	1.0000	2.0	0.07%	146.1	0.03%
SPL11(SBP)/col100-SPL11-DAP-Seq(GSE60143)/Homer	YTGTACTTBH	1e0	-1.507e+00	1.0000	5.0	0.17%	535.7	0.11%
Tcfcp2l1(CP2)/mES-Tcfcp2l1-ChIP-Seq(GSE11431)/Homer	NRAACCRGTTYRAACCRGYT	1e0	-1.506e+00	1.0000	1.0	0.03%	41.9	0.01%
WRKY15(WRKY)/col-WRKY15-DAP-Seq(GSE60143)/Homer	VGTTGACTWW	1e0	-1.505e+00	1.0000	8.0	0.28%	958.6	0.20%
At1g19000(MYBrelated)/colamp-At1g19000-DAP-Seq(GSE60143)/Homer	WWTGGATAADDT	1e0	-1.505e+00	1.0000	4.0	0.14%	400.9	0.08%
Chop(bZIP)/MEF-Chop-ChIP-Seq(GSE35681)/Homer	ATTGCATCAT	1e0	-1.482e+00	1.0000	2.0	0.07%	149.9	0.03%
MYB3R1(MYB)/col-MYB3R1-DAP-Seq(GSE60143)/Homer	WWDTDACCGTTR	1e0	-1.479e+00	1.0000	20.0	0.69%	2762.0	0.57%
REM19(REM)/colamp-REM19-DAP-Seq(GSE60143)/Homer	AAAAAAAA	1e0	-1.445e+00	1.0000	5.0	0.17%	548.8	0.11%
BMAL1(bHLH)/Liver-Bmal1-ChIP-Seq(GSE39860)/Homer	GNCACGTG	1e0	-1.435e+00	1.0000	76.0	2.62%	11634.0	2.40%
SPL15(SBP)/colamp-SPL15-DAP-Seq(GSE60143)/Homer	WDWMMGTACADW	1e0	-1.415e+00	1.0000	27.0	0.93%	3878.7	0.80%
Sox17(HMG)/Endoderm-Sox17-ChIP-Seq(GSE61475)/Homer	CCATTGTTYB	1e0	-1.412e+00	1.0000	4.0	0.14%	417.7	0.09%
ANAC045(NAC)/col-ANAC045-DAP-Seq(GSE60143)/Homer	DNCKTVNNNNNNAMG	1e0	-1.412e+00	1.0000	14.0	0.48%	1879.6	0.39%
AtGRF6(GRF)/col-AtGRF6-DAP-Seq(GSE60143)/Homer	NTGTCAGADNNNNNN	1e0	-1.409e+00	1.0000	5.0	0.17%	556.0	0.11%
caudal(Homeobox)/Drosophila-Embryos-ChIP-Chip(modEncode)/Homer	GGYCATAAAW	1e0	-1.406e+00	1.0000	8.0	0.28%	987.7	0.20%
Foxo1(Forkhead)/RAW-Foxo1-ChIP-Seq(Fan_et_al.)/Homer	CTGTTTAC	1e0	-1.402e+00	1.0000	26.0	0.90%	3730.3	0.77%
MYB116(MYB)/colamp-MYB116-DAP-Seq(GSE60143)/Homer	AGTTAGGCAN	1e0	-1.386e+00	1.0000	6.0	0.21%	703.7	0.15%
HIF-1b(HLH)/T47D-HIF1b-ChIP-Seq(GSE59937)/Homer	RTACGTGC	1e0	-1.382e+00	1.0000	110.0	3.80%	17174.0	3.55%
WRKY28(WRKY)/col-WRKY28-DAP-Seq(GSE60143)/Homer	BGTTGACTWH	1e0	-1.380e+00	1.0000	8.0	0.28%	995.3	0.21%
AGL15(MADS)/col-AGL15-DAP-Seq(GSE60143)/Homer	TTTCCHWATWDGGAA	1e0	-1.371e+00	1.0000	1.0	0.03%	48.4	0.01%
WRKY55(WRKY)/col-WRKY55-DAP-Seq(GSE60143)/Homer	NCGTTGACTT	1e0	-1.362e+00	1.0000	7.0	0.24%	854.7	0.18%
SeqBias: CA-repeat	CACACACACA	1e0	-1.357e+00	1.0000	70.0	2.42%	10752.3	2.22%
SeqBias: C/A-bias	MMMMMMMMMM	1e0	-1.356e+00	1.0000	1197.0	41.30%	196862.8	40.69%
GT3a(Trihelix)/col-GT3a-DAP-Seq(GSE60143)/Homer	WNACACGTGTYWWAW	1e0	-1.344e+00	1.0000	13.0	0.45%	1756.8	0.36%
YY1(Zf)/Promoter/Homer	CAAGATGGCGGC	1e0	-1.338e+00	1.0000	3.0	0.10%	295.8	0.06%
ANL2(HB)/col-ANL2-DAP-Seq(GSE60143)/Homer	CATTAATTGC	1e0	-1.330e+00	1.0000	2.0	0.07%	166.5	0.03%
WRKY24(WRKY)/colamp-WRKY24-DAP-Seq(GSE60143)/Homer	CGTTGACTWW	1e0	-1.307e+00	1.0000	6.0	0.21%	724.1	0.15%
At5g08520(MYBrelated)/colamp-At5g08520-DAP-Seq(GSE60143)/Homer	ADBSTTATCY	1e0	-1.304e+00	1.0000	11.0	0.38%	1469.9	0.30%
Trl(Zf)/S2-GAGAfactor-ChIP-Seq(GSE40646)/Homer	RGAGAGAG	1e0	-1.291e+00	1.0000	72.0	2.48%	11144.8	2.30%
ATHB15(HB)/col-ATHB15-DAP-Seq(GSE60143)/Homer	GYAATSATTA	1e0	-1.274e+00	1.0000	2.0	0.07%	173.5	0.04%
p53(p53)/mES-cMyc-ChIP-Seq(GSE11431)/Homer	ACATGCCCGGGCAT	1e0	-1.273e+00	1.0000	1.0	0.03%	55.0	0.01%
WRKY33(WRKY)/col-WRKY33-DAP-Seq(GSE60143)/Homer	CGTTGACYAW	1e0	-1.261e+00	1.0000	8.0	0.28%	1033.3	0.21%
HAT2(Homeobox)/colamp-HAT2-DAP-Seq(GSE60143)/Homer	CYAATSATTR	1e0	-1.250e+00	1.0000	3.0	0.10%	310.9	0.06%
AMYB(HTH)/Testes-AMYB-ChIP-Seq(GSE44588)/Homer	TGGCAGTTGG	1e0	-1.250e+00	1.0000	31.0	1.07%	4617.0	0.95%
Rap210(AP2EREBP)/col-Rap210-DAP-Seq(GSE60143)/Homer	TGTCGGCA	1e0	-1.244e+00	1.0000	30.0	1.04%	4462.4	0.92%
AT1G12630(AP2EREBP)/colamp-AT1G12630-DAP-Seq(GSE60143)/Homer	TGTCGGCA	1e0	-1.241e+00	1.0000	25.0	0.86%	3674.3	0.76%
SeqBias: CG-repeat	CGCGCGCGCG	1e0	-1.229e+00	1.0000	248.0	8.56%	39977.1	8.26%
At3g12730(G2like)/colamp-At3g12730-DAP-Seq(GSE60143)/Homer	AAGATTCT	1e0	-1.217e+00	1.0000	20.0	0.69%	2902.8	0.60%
ZIM(C2C2gata)/col-ZIM-DAP-Seq(GSE60143)/Homer	ATCSRACGGTYRAGA	1e0	-1.214e+00	1.0000	1.0	0.03%	58.6	0.01%
At4g36780(BZR)/col-At4g36780-DAP-Seq(GSE60143)/Homer	NNNNNNCACGTGNNN	1e0	-1.207e+00	1.0000	28.0	0.97%	4171.5	0.86%
EHF(ETS)/LoVo-EHF-ChIP-Seq(GSE49402)/Homer	AVCAGGAAGT	1e0	-1.202e+00	1.0000	19.0	0.66%	2754.2	0.57%
WRKY65(WRKY)/colamp-WRKY65-DAP-Seq(GSE60143)/Homer	AWWWAGTCAACG	1e0	-1.200e+00	1.0000	1.0	0.03%	59.4	0.01%
PU.1-IRF(ETS:IRF)/Bcell-PU.1-ChIP-Seq(GSE21512)/Homer	MGGAAGTGAAAC	1e0	-1.188e+00	1.0000	4.0	0.14%	464.7	0.10%
AT5G59990(C2C2COlike)/colamp-AT5G59990-DAP-Seq(GSE60143)/Homer	TCTCAACCGTTCATT	1e0	-1.186e+00	1.0000	1.0	0.03%	60.5	0.01%
ANAC092(NAC)/colamp-ANAC092-DAP-Seq(GSE60143)/Homer	WRCKTGWNNNWCAMG	1e0	-1.177e+00	1.0000	2.0	0.07%	187.0	0.04%
MYB77(MYB)/col-MYB77-DAP-Seq(GSE60143)/Homer	NYAACBGYMC	1e0	-1.169e+00	1.0000	32.0	1.10%	4836.6	1.00%
E2FA(E2FDP)/colamp-E2FA-DAP-Seq(GSE60143)/Homer	WWTGGCGCCAWWWNN	1e0	-1.167e+00	1.0000	34.0	1.17%	5157.0	1.07%
CBF2(AP2EREBP)/colamp-CBF2-DAP-Seq(GSE60143)/Homer	YBRCCGACATNNNNN	1e0	-1.166e+00	1.0000	19.0	0.66%	2775.2	0.57%
RKD2(RWPRK)/colamp-RKD2-DAP-Seq(GSE60143)/Homer	GACKTTTCRDCTTCC	1e0	-1.164e+00	1.0000	5.0	0.17%	616.3	0.13%
ANAC075(NAC)/col-ANAC075-DAP-Seq(GSE60143)/Homer	CTTSWWNWWSAAGYT	1e0	-1.142e+00	1.0000	2.0	0.07%	191.3	0.04%
IRF4(IRF)/GM12878-IRF4-ChIP-Seq(GSE32465)/Homer	ACTGAAACCA	1e0	-1.137e+00	1.0000	6.0	0.21%	773.6	0.16%
At1g19210(AP2EREBP)/colamp-At1g19210-DAP-Seq(GSE60143)/Homer	HCACCGACCAHN	1e0	-1.136e+00	1.0000	77.0	2.66%	12136.3	2.51%
At5g08330(TCP)/col-At5g08330-DAP-Seq(GSE60143)/Homer	GGRCCCAC	1e0	-1.132e+00	1.0000	19.0	0.66%	2795.7	0.58%
WRKY50(WRKY)/col-WRKY50-DAP-Seq(GSE60143)/Homer	NNTTGACTWNNGNNN	1e0	-1.102e+00	1.0000	2.0	0.07%	197.9	0.04%
WRKY31(WRKY)/colamp-WRKY31-DAP-Seq(GSE60143)/Homer	NCGTTGACTWWK	1e0	-1.096e+00	1.0000	4.0	0.14%	486.8	0.10%
Sox3(HMG)/NPC-Sox3-ChIP-Seq(GSE33059)/Homer	CCWTTGTY	1e0	-1.090e+00	1.0000	14.0	0.48%	2030.2	0.42%
Erra(NR)/HepG2-Erra-ChIP-Seq(GSE31477)/Homer	CAAAGGTCAG	1e0	-1.088e+00	1.0000	22.0	0.76%	3300.0	0.68%
HRE(HSF)/Striatum-HSF1-ChIP-Seq(GSE38000)/Homer	TTCTAGAABNTTCTA	1e0	-1.085e+00	1.0000	1.0	0.03%	68.5	0.01%
GSC(Homeobox)/FrogEmbryos-GSC-ChIP-Seq(DRA000576)/Homer	RGGATTAR	1e0	-1.080e+00	1.0000	13.0	0.45%	1878.7	0.39%
ZNF416(Zf)/HEK293-ZNF416.GFP-ChIP-Seq(GSE58341)/Homer	WDNCTGGGCA	1e0	-1.077e+00	1.0000	8.0	0.28%	1099.1	0.23%
BPC1(BBRBPC)/colamp-BPC1-DAP-Seq(GSE60143)/Homer	GARGAGAGAGAA	1e0	-1.074e+00	1.0000	1.0	0.03%	69.9	0.01%
WRKY22(WRKY)/colamp-WRKY22-DAP-Seq(GSE60143)/Homer	WWAAAGTCAACK	1e0	-1.074e+00	1.0000	1.0	0.03%	69.4	0.01%
ASHR1(ND)/col-ASHR1-DAP-Seq(GSE60143)/Homer	NTGGTGAN	1e0	-1.069e+00	1.0000	15.0	0.52%	2199.4	0.45%
IDD7(C2H2)/col-IDD7-DAP-Seq(GSE60143)/Homer	TTTGTCKTTTTN	1e0	-1.066e+00	1.0000	3.0	0.10%	346.3	0.07%
Egr2(Zf)/Thymocytes-Egr2-ChIP-Seq(GSE34254)/Homer	NGCGTGGGCGGR	1e0	-1.065e+00	1.0000	10.0	0.35%	1416.0	0.29%
EBF(EBF)/proBcell-EBF-ChIP-Seq(GSE21978)/Homer	DGTCCCYRGGGA	1e0	-1.052e+00	1.0000	2.0	0.07%	205.1	0.04%
MYB119(MYB)/colamp-MYB119-DAP-Seq(GSE60143)/Homer	YRACCGTTACDD	1e0	-1.039e+00	1.0000	12.0	0.41%	1741.6	0.36%
AT1G49560(G2like)/colamp-AT1G49560-DAP-Seq(GSE60143)/Homer	GAWTCTNWDA	1e0	-1.038e+00	1.0000	14.0	0.48%	2058.9	0.43%
TCP3(TCP)/colamp-TCP3-DAP-Seq(GSE60143)/Homer	WGTGGTCCCAAHWWW	1e0	-1.033e+00	1.0000	2.0	0.07%	208.6	0.04%
bHLH130(bHLH)/col-bHLH130-DAP-Seq(GSE60143)/Homer	GCAACTTG	1e0	-1.029e+00	1.0000	5.0	0.17%	655.9	0.14%
MYB83(MYB)/colamp-MYB83-DAP-Seq(GSE60143)/Homer	CACCAACCWH	1e0	-1.023e+00	1.0000	9.0	0.31%	1277.7	0.26%
MGP(C2H2)/colamp-MGP-DAP-Seq(GSE60143)/Homer	TTTTGTCGTTTW	1e0	-1.022e+00	1.0000	4.0	0.14%	505.8	0.10%
CUC1(NAC)/col-CUC1-DAP-Seq(GSE60143)/Homer	TACTTGTNNNACAAG	1e0	-1.021e+00	1.0000	2.0	0.07%	210.1	0.04%
c-Myc(bHLH)/LNCAP-cMyc-ChIP-Seq(Unpublished)/Homer	VCCACGTG	1e0	-1.017e+00	1.0000	50.0	1.73%	7883.3	1.63%
ATHB33(ZFHD)/col-ATHB33-DAP-Seq(GSE60143)/Homer	NGTRATTAAK	1e0	-1.015e+00	1.0000	8.0	0.28%	1125.0	0.23%
GATA3(Zf)/iTreg-Gata3-ChIP-Seq(GSE20898)/Homer	AGATAASR	1e0	-1.009e+00	1.0000	16.0	0.55%	2393.3	0.49%
E2F4(E2F)/K562-E2F4-ChIP-Seq(GSE31477)/Homer	GGCGGGAAAH	1e0	-1.007e+00	1.0000	36.0	1.24%	5617.3	1.16%
Zelda(Zf)/Embryo-zld-ChIP-Seq(GSE65441)/Homer	KBCTACCTGW	1e0	-1.002e+00	1.0000	3.0	0.10%	361.0	0.07%
GATA20(C2C2gata)/colamp-GATA20-DAP-Seq(GSE60143)/Homer	TNGATCNDNM	1e0	-9.954e-01	1.0000	40.0	1.38%	6278.1	1.30%
AP-2gamma(AP2)/MCF7-TFAP2C-ChIP-Seq(GSE21234)/Homer	SCCTSAGGSCAW	1e0	-9.925e-01	1.0000	22.0	0.76%	3367.0	0.70%
Nkx3.1(Homeobox)/LNCaP-Nkx3.1-ChIP-Seq(GSE28264)/Homer	AAGCACTTAA	1e0	-9.829e-01	1.0000	22.0	0.76%	3373.6	0.70%
RBPJ:Ebox(?,bHLH)/Panc1-Rbpj1-ChIP-Seq(GSE47459)/Homer	GGGRAARRGRMCAGMTG	1e0	-9.805e-01	1.0000	3.0	0.10%	365.6	0.08%
IDD4(C2H2)/col-IDD4-DAP-Seq(GSE60143)/Homer	TTTGTCTTTWTB	1e0	-9.805e-01	1.0000	3.0	0.10%	365.4	0.08%
At1g72010(TCP)/colamp-At1g72010-DAP-Seq(GSE60143)/Homer	GGDCCCAC	1e0	-9.791e-01	1.0000	16.0	0.55%	2411.8	0.50%
NPAS(bHLH)/Liver-NPAS-ChIP-Seq(GSE39860)/Homer	NVCACGTG	1e0	-9.751e-01	1.0000	76.0	2.62%	12185.7	2.52%
STOP1(C2H2)/colamp-STOP1-DAP-Seq(GSE60143)/Homer	DTATCTGGKGRAGGT	1e0	-9.697e-01	1.0000	2.0	0.07%	219.5	0.05%
Smad2(MAD)/ES-SMAD2-ChIP-Seq(GSE29422)/Homer	CTGTCTGG	1e0	-9.644e-01	1.0000	47.0	1.62%	7451.8	1.54%
MYB33(MYB)/col-MYB33-DAP-Seq(GSE60143)/Homer	DDTYNGTTAN	1e0	-9.639e-01	1.0000	18.0	0.62%	2742.0	0.57%
GTL1(Trihelix)/colamp-GTL1-DAP-Seq(GSE60143)/Homer	WWTTTACCKY	1e0	-9.634e-01	1.0000	7.0	0.24%	988.5	0.20%
ANAC046(NAC)/colamp-ANAC046-DAP-Seq(GSE60143)/Homer	ACACGYWAYC	1e0	-9.614e-01	1.0000	64.0	2.21%	10236.6	2.12%
Six2(Homeobox)/NephronProgenitor-Six2-ChIP-Seq(GSE39837)/Homer	GWAAYHTGAKMC	1e0	-9.609e-01	1.0000	7.0	0.24%	989.0	0.20%
LBD13(LOBAS2)/colamp-LBD13-DAP-Seq(GSE60143)/Homer	KCCGTNWTTTBCGGC	1e0	-9.594e-01	1.0000	5.0	0.17%	677.2	0.14%
MYB10(MYB)/col-MYB10-DAP-Seq(GSE60143)/Homer	YCCACCTACCHH	1e0	-9.582e-01	1.0000	1.0	0.03%	80.1	0.02%
ANAC096(NAC)/colamp-ANAC096-DAP-Seq(GSE60143)/Homer	TACTTGWNNNWCAAG	1e0	-9.552e-01	1.0000	3.0	0.10%	371.7	0.08%
TEAD2(TEA)/Py2T-Tead2-ChIP-Seq(GSE55709)/Homer	CCWGGAATGY	1e0	-9.405e-01	1.0000	4.0	0.14%	528.0	0.11%
ANAC028(NAC)/col-ANAC028-DAP-Seq(GSE60143)/Homer	WRCTTGNNNNNCAAG	1e0	-9.388e-01	1.0000	3.0	0.10%	375.9	0.08%
AT5G05550(Trihelix)/col-AT5G05550-DAP-Seq(GSE60143)/Homer	HDNHDTCKCCGGMGA	1e0	-9.360e-01	1.0000	75.0	2.59%	12076.6	2.50%
TBP3(MYBrelated)/col-TBP3-DAP-Seq(GSE60143)/Homer	VYTAGGGCAN	1e0	-9.353e-01	1.0000	5.0	0.17%	685.4	0.14%
SUT1?/SacCer-Promoters/Homer	CCCCGCGC	1e0	-9.289e-01	1.0000	747.0	25.78%	123583.9	25.55%
SPCH(bHLH)/Seedling-SPCH-ChIP-Seq(GSE57497)/Homer	WNBCACGTGA	1e0	-9.282e-01	1.0000	62.0	2.14%	9951.6	2.06%
WRKY3(WRKY)/col-WRKY3-DAP-Seq(GSE60143)/Homer	NCKTTGACYDDN	1e0	-9.269e-01	1.0000	4.0	0.14%	532.1	0.11%
Atf4(bZIP)/MEF-Atf4-ChIP-Seq(GSE35681)/Homer	MTGATGCAAT	1e0	-9.265e-01	1.0000	2.0	0.07%	227.6	0.05%
Stat3(Stat)/mES-Stat3-ChIP-Seq(GSE11431)/Homer	CTTCCGGGAA	1e0	-9.251e-01	1.0000	10.0	0.35%	1481.4	0.31%
JGL(C2H2)/col-JGL-DAP-Seq(GSE60143)/Homer	ACYTTCAGTT	1e0	-9.143e-01	1.0000	7.0	0.24%	1008.0	0.21%
At3g11280(MYBrelated)/col-At3g11280-DAP-Seq(GSE60143)/Homer	GATAAGRT	1e0	-9.132e-01	1.0000	10.0	0.35%	1487.5	0.31%
ANAC011(NAC)/col-ANAC011-DAP-Seq(GSE60143)/Homer	TDCTTGYRNNDCAAG	1e0	-9.109e-01	1.0000	2.0	0.07%	230.2	0.05%
Unknown4/Arabidopsis-Promoters/Homer	CKTCKTCTTY	1e0	-9.004e-01	1.0000	25.0	0.86%	3924.7	0.81%
HIF-1a(bHLH)/MCF7-HIF1a-ChIP-Seq(GSE28352)/Homer	TACGTGCV	1e0	-8.944e-01	1.0000	25.0	0.86%	3929.7	0.81%
GATA12(C2C2gata)/col-GATA12-DAP-Seq(GSE60143)/Homer	YAGATCTRAW	1e0	-8.902e-01	1.0000	6.0	0.21%	859.8	0.18%
TCP20(TCP)/col-TCP20-DAP-Seq(GSE60143)/Homer	GGDCCCAC	1e0	-8.834e-01	1.0000	12.0	0.41%	1825.6	0.38%
WRKY29(WRKY)/colamp-WRKY29-DAP-Seq(GSE60143)/Homer	MGTTGACTTT	1e0	-8.801e-01	1.0000	6.0	0.21%	863.5	0.18%
HAP3(CCAATHAP3)/col-HAP3-DAP-Seq(GSE60143)/Homer	TGATGGAW	1e0	-8.797e-01	1.0000	3.0	0.10%	390.7	0.08%
IRF8(IRF)/BMDM-IRF8-ChIP-Seq(GSE77884)/Homer	GRAASTGAAAST	1e0	-8.722e-01	1.0000	3.0	0.10%	392.0	0.08%
Pbx3(Homeobox)/GM12878-PBX3-ChIP-Seq(GSE32465)/Homer	SCTGTCAMTCAN	1e0	-8.691e-01	1.0000	1.0	0.03%	90.9	0.02%
Etv2(ETS)/ES-ER71-ChIP-Seq(GSE59402)/Homer(0.967)	NNAYTTCCTGHN	1e0	-8.653e-01	1.0000	10.0	0.35%	1512.2	0.31%
Unknown5/Drosophila-Promoters/Homer	GCTGATAASV	1e0	-8.586e-01	1.0000	9.0	0.31%	1354.6	0.28%
CAMTA5(CAMTA)/col-CAMTA5-DAP-Seq(GSE60143)/Homer	ACGCGTTTTANACRC	1e0	-8.448e-01	1.0000	1.0	0.03%	93.7	0.02%
CUC3(NAC)/col-CUC3-DAP-Seq(GSE60143)/Homer	TRCKTGWNNNACAMG	1e0	-8.448e-01	1.0000	1.0	0.03%	93.3	0.02%
LBD18(LOBAS2)/colamp-LBD18-DAP-Seq(GSE60143)/Homer	CKGAWWTTCHGS	1e0	-8.406e-01	1.0000	45.0	1.55%	7265.9	1.50%
IDD5(C2H2)/colamp-IDD5-DAP-Seq(GSE60143)/Homer	TTTTGTCTTTTTBTK	1e0	-8.327e-01	1.0000	2.0	0.07%	246.1	0.05%
HOXB13(Homeobox)/ProstateTumor-HOXB13-ChIP-Seq(GSE56288)/Homer	TTTTATKRGG	1e0	-8.296e-01	1.0000	9.0	0.31%	1369.9	0.28%
AT2G01818(PLATZ)/col-AT2G01818-DAP-Seq(GSE60143)/Homer	TCTAGAABSTTC	1e0	-8.292e-01	1.0000	1.0	0.03%	95.1	0.02%
DDF1(AP2EREBP)/col-DDF1-DAP-Seq(GSE60143)/Homer	GCCGACAT	1e0	-8.208e-01	1.0000	19.0	0.66%	3008.8	0.62%
PHA-4(Forkhead)/cElegans-Embryos-PHA4-ChIP-Seq(modEncode)/Homer	KTGTTTGC	1e0	-8.208e-01	1.0000	45.0	1.55%	7289.5	1.51%
ANAC013(NAC)/col-ANAC013-DAP-Seq(GSE60143)/Homer	CTTGNNNNNCAAGNA	1e0	-8.189e-01	1.0000	2.0	0.07%	249.8	0.05%
At5g05790(MYBrelated)/col-At5g05790-DAP-Seq(GSE60143)/Homer	AYCTTATC	1e0	-8.178e-01	1.0000	10.0	0.35%	1538.3	0.32%
SPL1(SBP)/colamp-SPL1-DAP-Seq(GSE60143)/Homer	HYGTACDTWH	1e0	-8.162e-01	1.0000	32.0	1.10%	5150.6	1.06%
GEI-11(Myb?)/cElegans-L4-GEI11-ChIP-Seq(modEncode)/Homer	CCGACAYYTYACGGG	1e0	-8.140e-01	1.0000	1.0	0.03%	97.6	0.02%
WRKY71(WRKY)/col-WRKY71-DAP-Seq(GSE60143)/Homer	CKTTGACYWW	1e0	-8.077e-01	1.0000	4.0	0.14%	570.8	0.12%
CES-1(Homeobox)/cElegans-L1-CES1-ChIP-Seq(modEncode)/Homer	AAATTSAATTTN	1e0	-7.966e-01	1.0000	2.0	0.07%	254.1	0.05%
At1g25550(G2like)/colamp-At1g25550-DAP-Seq(GSE60143)/Homer	NAGATTCY	1e0	-7.945e-01	1.0000	11.0	0.38%	1715.1	0.35%
SeqBias: A/T bias	WWWWWWWWWW	1e0	-7.929e-01	1.0000	124.0	4.28%	20425.2	4.22%
Atoh1(bHLH)/Cerebellum-Atoh1-ChIP-Seq(GSE22111)/Homer	VNRVCAGCTGGY	1e0	-7.922e-01	1.0000	9.0	0.31%	1389.3	0.29%
ANAC038(NAC)/col-ANAC038-DAP-Seq(GSE60143)/Homer	ACACGTWAYC	1e0	-7.839e-01	1.0000	65.0	2.24%	10650.0	2.20%
SPDEF(ETS)/VCaP-SPDEF-ChIP-Seq(SRA014231)/Homer	ASWTCCTGBT	1e0	-7.804e-01	1.0000	16.0	0.55%	2546.5	0.53%
LRF(Zf)/Erythroblasts-ZBTB7A-ChIP-Seq(GSE74977)/Homer	AAGACCCYYN	1e0	-7.803e-01	1.0000	46.0	1.59%	7505.0	1.55%
SPL5(SBP)/colamp-SPL5-DAP-Seq(GSE60143)/Homer	NNHGTACGGHNN	1e0	-7.795e-01	1.0000	21.0	0.72%	3371.6	0.70%
SRS7(SRS)/colamp-SRS7-DAP-Seq(GSE60143)/Homer	HATAGGTTTH	1e0	-7.775e-01	1.0000	35.0	1.21%	5687.5	1.18%
NST1(NAC)/colamp-NST1-DAP-Seq(GSE60143)/Homer	WRCTTRWWNWWYAAG	1e0	-7.707e-01	1.0000	2.0	0.07%	260.8	0.05%
Cux2(Homeobox)/Liver-Cux2-ChIP-Seq(GSE35985)/Homer	HNRAATCAAT	1e0	-7.666e-01	1.0000	6.0	0.21%	911.2	0.19%
HSFA6B(HSF)/colamp-HSFA6B-DAP-Seq(GSE60143)/Homer	NTTCTAGAANHTTCT	1e0	-7.665e-01	1.0000	2.0	0.07%	261.1	0.05%
DREF/Drosophila-Promoters/Homer	AVYTATCGATAD	1e0	-7.570e-01	1.0000	1.0	0.03%	105.6	0.02%
WUS1(Homeobox)/colamp-WUS1-DAP-Seq(GSE60143)/Homer	CAWTCATTCA	1e0	-7.570e-01	1.0000	1.0	0.03%	105.6	0.02%
CBF3(AP2EREBP)/colamp-CBF3-DAP-Seq(GSE60143)/Homer	YNRCCGACATNN	1e0	-7.567e-01	1.0000	19.0	0.66%	3060.5	0.63%
Initiator/Drosophila-Promoters/Homer	NTCAGTYG	1e0	-7.531e-01	1.0000	24.0	0.83%	3891.8	0.80%
FHY3(FAR1)/Arabidopsis-FHY3-ChIP-Seq(GSE30711)/Homer	HHCACGCGCBTN	1e0	-7.525e-01	1.0000	26.0	0.90%	4223.4	0.87%
Sox15(HMG)/CPA-Sox15-ChIP-Seq(GSE62909)/Homer	RAACAATGGN	1e0	-7.325e-01	1.0000	4.0	0.14%	597.1	0.12%
MYB70(MYB)/col-MYB70-DAP-Seq(GSE60143)/Homer	WTAACNGTTA	1e0	-7.249e-01	1.0000	27.0	0.93%	4417.4	0.91%
HSF3(HSF)/colamp-HSF3-DAP-Seq(GSE60143)/Homer	NTTCTAGAAKCTTCT	1e0	-7.246e-01	1.0000	4.0	0.14%	600.8	0.12%
ANAC058(NAC)/col-ANAC058-DAP-Seq(GSE60143)/Homer	TWCTTGTDNNACAAG	1e0	-7.218e-01	1.0000	2.0	0.07%	272.7	0.06%
AT5G60130(ABI3VP1)/col-AT5G60130-DAP-Seq(GSE60143)/Homer	WTTYTAAGVAAA	1e0	-7.180e-01	1.0000	5.0	0.17%	768.6	0.16%
HSFC1(HSF)/col-HSFC1-DAP-Seq(GSE60143)/Homer	HTTCTAGAADCTTCT	1e0	-7.179e-01	1.0000	1.0	0.03%	111.9	0.02%
MYB99(MYB)/colamp-MYB99-DAP-Seq(GSE60143)/Homer	GGTAGGTG	1e0	-7.150e-01	1.0000	7.0	0.24%	1101.3	0.23%
BMYB(HTH)/Hela-BMYB-ChIP-Seq(GSE27030)/Homer	NHAACBGYYV	1e0	-7.120e-01	1.0000	35.0	1.21%	5763.0	1.19%
ETS1(ETS)/Jurkat-ETS1-ChIP-Seq(GSE17954)/Homer	ACAGGAAGTG	1e0	-7.092e-01	1.0000	21.0	0.72%	3434.4	0.71%
ANAC062(NAC)/colamp-ANAC062-DAP-Seq(GSE60143)/Homer	TACTTANTNWNYAAG	1e0	-7.025e-01	1.0000	2.0	0.07%	277.8	0.06%
NAP(NAC)/col-NAP-DAP-Seq(GSE60143)/Homer	ARGTTACGTRTN	1e0	-6.991e-01	1.0000	62.0	2.14%	10283.0	2.13%
ERF104(AP2EREBP)/col-ERF104-DAP-Seq(GSE60143)/Homer	GGCGGCGG	1e0	-6.953e-01	1.0000	91.0	3.14%	15129.7	3.13%
STAT6(Stat)/Macrophage-Stat6-ChIP-Seq(GSE38377)/Homer	TTCCKNAGAA	1e0	-6.952e-01	1.0000	3.0	0.10%	445.3	0.09%
RUNX1(Runt)/Jurkat-RUNX1-ChIP-Seq(GSE29180)/Homer	AAACCACARM	1e0	-6.943e-01	1.0000	7.0	0.24%	1112.6	0.23%
WRKY6(WRKY)/colamp-WRKY6-DAP-Seq(GSE60143)/Homer	NCGTTGACTWWD	1e0	-6.938e-01	1.0000	4.0	0.14%	612.2	0.13%
FAR1(FAR1)/col-FAR1-DAP-Seq(GSE60143)/Homer	TKNNNYYCACGCGCY	1e0	-6.931e-01	1.0000	5.0	0.17%	779.9	0.16%
MYB92(MYB)/colamp-MYB92-DAP-Seq(GSE60143)/Homer	GGTAGGTR	1e0	-6.921e-01	1.0000	9.0	0.31%	1447.3	0.30%
EPR1(MYBrelated)/colamp-EPR1-DAP-Seq(GSE60143)/Homer	AAATATCT	1e0	-6.893e-01	1.0000	3.0	0.10%	447.2	0.09%
LHY1(MYBrelated)/col-LHY1-DAP-Seq(GSE60143)/Homer	AAATATCT	1e0	-6.893e-01	1.0000	3.0	0.10%	447.2	0.09%
At5g66730(C2H2)/colamp-At5g66730-DAP-Seq(GSE60143)/Homer	TTTGTCKTTTTK	1e0	-6.875e-01	1.0000	2.0	0.07%	281.8	0.06%
PABPC1(?)/MEL-PABC1-CLIP-Seq(GSE69755)/Homer	HAATAAAGNN	1e0	-6.819e-01	1.0000	8.0	0.28%	1286.2	0.27%
NFY(CCAAT)/Promoter/Homer	RGCCAATSRG	1e0	-6.808e-01	1.0000	9.0	0.31%	1454.5	0.30%
Gata1(Zf)/K562-GATA1-ChIP-Seq(GSE18829)/Homer	SAGATAAGRV	1e0	-6.799e-01	1.0000	5.0	0.17%	785.8	0.16%
ARE(NR)/LNCAP-AR-ChIP-Seq(GSE27824)/Homer	RGRACASNSTGTYCYB	1e0	-6.728e-01	1.0000	2.0	0.07%	285.4	0.06%
NUC(C2H2)/col-NUC-DAP-Seq(GSE60143)/Homer	HAVAAAACGACAAAA	1e0	-6.701e-01	1.0000	1.0	0.03%	119.9	0.02%
bHLHE40(bHLH)/HepG2-BHLHE40-ChIP-Seq(GSE31477)/Homer	KCACGTGMCN	1e0	-6.649e-01	1.0000	26.0	0.90%	4314.3	0.89%
ELF5(ETS)/T47D-ELF5-ChIP-Seq(GSE30407)/Homer	ACVAGGAAGT	1e0	-6.603e-01	1.0000	10.0	0.35%	1635.2	0.34%
E2F(E2F)/Hela-CellCycle-Expression/Homer	TTSGCGCGAAAA	1e0	-6.595e-01	1.0000	4.0	0.14%	626.1	0.13%
ANAC071(NAC)/col-ANAC071-DAP-Seq(GSE60143)/Homer	DNCKTNDNNNHNAAG	1e0	-6.578e-01	1.0000	3.0	0.10%	458.5	0.09%
SPL3(SBP)/colamp-SPL3-DAP-Seq(GSE60143)/Homer	WDTTGTACGGAH	1e0	-6.550e-01	1.0000	2.0	0.07%	290.4	0.06%
Tbox:Smad(T-box,MAD)/ESCd5-Smad2_3-ChIP-Seq(GSE29422)/Homer	AGGTGHCAGACA	1e0	-6.532e-01	1.0000	1.0	0.03%	122.1	0.03%
ELT-3(Gata)/cElegans-L1-ELT3-ChIP-Seq(modEncode)/Homer	AWTGATAAGA	1e0	-6.424e-01	1.0000	1.0	0.03%	124.6	0.03%
Otx2(Homeobox)/EpiLC-Otx2-ChIP-Seq(GSE56098)/Homer	NYTAATCCYB	1e0	-6.418e-01	1.0000	5.0	0.17%	803.2	0.17%
Tcf21(bHLH)/ArterySmoothMuscle-Tcf21-ChIP-Seq(GSE61369)/Homer	NAACAGCTGG	1e0	-6.368e-01	1.0000	11.0	0.38%	1820.6	0.38%
GT2(Trihelix)/colamp-GT2-DAP-Seq(GSE60143)/Homer	AMGGTAAAWWWN	1e0	-6.356e-01	1.0000	5.0	0.17%	806.2	0.17%
MYB57(MYB)/col-MYB57-DAP-Seq(GSE60143)/Homer	TTACCTAACT	1e0	-6.343e-01	1.0000	2.0	0.07%	296.4	0.06%
PIF4(bHLH)/Seedling-PIF4-ChIP-Seq(GSE35315)/Homer	NNBCACGTGN	1e0	-6.317e-01	1.0000	41.0	1.41%	6872.8	1.42%
At1g78700(BZR)/col-At1g78700-DAP-Seq(GSE60143)/Homer	NNNNCACGTGNNNNN	1e0	-6.313e-01	1.0000	24.0	0.83%	4016.0	0.83%
FoxL2(Forkhead)/Ovary-FoxL2-ChIP-Seq(GSE60858)/Homer	WWTRTAAACAVG	1e0	-6.309e-01	1.0000	2.0	0.07%	297.7	0.06%
Usf2(bHLH)/C2C12-Usf2-ChIP-Seq(GSE36030)/Homer	GTCACGTGGT	1e0	-6.306e-01	1.0000	14.0	0.48%	2331.5	0.48%
ARF16(ARF)/col-ARF16-DAP-Seq(GSE60143)/Homer	ATTTTACGAT	1e0	-6.268e-01	1.0000	9.0	0.31%	1489.5	0.31%
TINY(AP2EREBP)/col-TINY-DAP-Seq(GSE60143)/Homer	NNCACCGACA	1e0	-6.257e-01	1.0000	10.0	0.35%	1659.5	0.34%
DREB26(AP2EREBP)/col-DREB26-DAP-Seq(GSE60143)/Homer	CCACCGACAH	1e0	-6.243e-01	1.0000	10.0	0.35%	1660.2	0.34%
At1g14580(C2H2)/colamp-At1g14580-DAP-Seq(GSE60143)/Homer	CASAAAAMGACAAAA	1e0	-6.213e-01	1.0000	1.0	0.03%	128.6	0.03%
LOB(LOBAS2)/col-LOB-DAP-Seq(GSE60143)/Homer	CGCCGKAWWTTHCGS	1e0	-6.213e-01	1.0000	1.0	0.03%	128.5	0.03%
ATHB21(HB)/colamp-ATHB21-DAP-Seq(GSE60143)/Homer	YCAATWAT	1e0	-6.209e-01	1.0000	2.0	0.07%	300.7	0.06%
JKD(C2H2)/col-JKD-DAP-Seq(GSE60143)/Homer	TTTTGTCGTTTT	1e0	-6.209e-01	1.0000	2.0	0.07%	300.1	0.06%
Unknown4/Drosophila-Promoters/Homer	AAAAATACCRMA	1e0	-6.162e-01	1.0000	1.0	0.03%	129.6	0.03%
CUC2(NAC)/colamp-CUC2-DAP-Seq(GSE60143)/Homer	TRCKTGTNNNWCAMG	1e0	-6.162e-01	1.0000	1.0	0.03%	129.6	0.03%
RUNX-AML(Runt)/CD4+-PolII-ChIP-Seq(Barski_et_al.)/Homer	GCTGTGGTTW	1e0	-6.147e-01	1.0000	3.0	0.10%	474.5	0.10%
VND1(NAC)/col-VND1-DAP-Seq(GSE60143)/Homer	CTTRWDNHWYAAGYW	1e0	-6.144e-01	1.0000	2.0	0.07%	302.7	0.06%
Gata2(Zf)/K562-GATA2-ChIP-Seq(GSE18829)/Homer	BBCTTATCTS	1e0	-6.135e-01	1.0000	5.0	0.17%	817.7	0.17%
Pho4(bHLH)/Yeast-Pho4-ChIP-Seq(GSE29506)/Homer	AAGCACGTGBGD	1e0	-6.102e-01	1.0000	17.0	0.59%	2856.1	0.59%
Sox2(HMG)/mES-Sox2-ChIP-Seq(GSE11431)/Homer	BCCATTGTTC	1e0	-6.090e-01	1.0000	4.0	0.14%	648.4	0.13%
HOXD13(Homeobox)/Chicken-Hoxd13-ChIP-Seq(GSE38910)/Homer	NCYAATAAAA	1e0	-6.044e-01	1.0000	3.0	0.10%	478.5	0.10%
ZFX(Zf)/mES-Zfx-ChIP-Seq(GSE11431)/Homer	AGGCCTRG	1e0	-5.974e-01	1.0000	27.0	0.93%	4560.9	0.94%
ANAC042(NAC)/col-ANAC042-DAP-Seq(GSE60143)/Homer	CGTNDHNDHNACGKY	1e0	-5.940e-01	1.0000	5.0	0.17%	828.0	0.17%
Unknown1(NR/Ini-like)/Drosophila-Promoters/Homer	MYGGTCACACTG	1e0	-5.868e-01	1.0000	3.0	0.10%	485.2	0.10%
Bapx1(Homeobox)/VertebralCol-Bapx1-ChIP-Seq(GSE36672)/Homer	TTRAGTGSYK	1e0	-5.861e-01	1.0000	18.0	0.62%	3049.8	0.63%
ZNF165(Zf)/WHIM12-ZNF165-ChIP-Seq(GSE65937)/Homer	AAGGKGRCGCAGGCA	1e0	-5.857e-01	1.0000	2.0	0.07%	311.5	0.06%
TATA-box/SacCer-Promoters/Homer	BBHWTATATA	1e0	-5.818e-01	1.0000	3.0	0.10%	487.1	0.10%
At4g18890(BZR)/col-At4g18890-DAP-Seq(GSE60143)/Homer	NDBRCACGTGYR	1e0	-5.810e-01	1.0000	14.0	0.48%	2374.2	0.49%
AT5G22990(C2H2)/col-AT5G22990-DAP-Seq(GSE60143)/Homer	WCGAHDTCGWHN	1e0	-5.796e-01	1.0000	6.0	0.21%	1007.7	0.21%
GRE(NR),IR3/A549-GR-ChIP-Seq(GSE32465)/Homer	NRGVACABNVTGTYCY	1e0	-5.796e-01	1.0000	2.0	0.07%	313.3	0.06%
Myf5(bHLH)/GM-Myf5-ChIP-Seq(GSE24852)/Homer	BAACAGCTGT	1e0	-5.779e-01	1.0000	7.0	0.24%	1180.0	0.24%
EFL-1(E2F)/cElegans-L1-EFL1-ChIP-Seq(modEncode)/Homer	TGCAARYGCGCTCYA	1e0	-5.772e-01	1.0000	1.0	0.03%	137.1	0.03%
IBL1(bHLH)/Seedling-IBL1-ChIP-Seq(GSE51120)/Homer	CACGTGCC	1e0	-5.742e-01	1.0000	119.0	4.11%	20092.1	4.15%
Gata4(Zf)/Heart-Gata4-ChIP-Seq(GSE35151)/Homer	NBWGATAAGR	1e0	-5.730e-01	1.0000	8.0	0.28%	1355.2	0.28%
ANAC020(NAC)/col-ANAC020-DAP-Seq(GSE60143)/Homer	DVCKTGHNNNDCAAG	1e0	-5.705e-01	1.0000	2.0	0.07%	316.0	0.07%
WRKY75(WRKY)/col-WRKY75-DAP-Seq(GSE60143)/Homer	CGTTGACTWW	1e0	-5.659e-01	1.0000	5.0	0.17%	842.7	0.17%
ATAF1(NAC)/col-ATAF1-DAP-Seq(GSE60143)/Homer	YACGTMAY	1e0	-5.641e-01	1.0000	219.0	7.56%	36913.5	7.63%
ANAC053(NAC)/colamp-ANAC053-DAP-Seq(GSE60143)/Homer	TDCTTGNNNNNCAAG	1e0	-5.615e-01	1.0000	2.0	0.07%	319.4	0.07%
VND3(NAC)/colamp-VND3-DAP-Seq(GSE60143)/Homer	TRCTTGWDNHWCAAG	1e0	-5.615e-01	1.0000	2.0	0.07%	319.7	0.07%
ELF1(ETS)/Jurkat-ELF1-ChIP-Seq(SRA014231)/Homer	AVCCGGAAGT	1e0	-5.567e-01	1.0000	26.0	0.90%	4441.2	0.92%
CLOCK(bHLH)/Liver-Clock-ChIP-Seq(GSE39860)/Homer	GHCACGTG	1e0	-5.550e-01	1.0000	38.0	1.31%	6479.4	1.34%
AtHB32(ZFHD)/col200-AtHB32-DAP-Seq(GSE60143)/Homer	CGAATTAT	1e0	-5.533e-01	1.0000	20.0	0.69%	3424.1	0.71%
AT1G01250(AP2EREBP)/col-AT1G01250-DAP-Seq(GSE60143)/Homer	YCACCGACAHTW	1e0	-5.531e-01	1.0000	3.0	0.10%	499.5	0.10%
TCP16(TCP)/colamp-TCP16-DAP-Seq(GSE60143)/Homer	GTGGDCCYNNNNNNN	1e0	-5.529e-01	1.0000	6.0	0.21%	1023.2	0.21%
AT1G76880(Trihelix)/col-AT1G76880-DAP-Seq(GSE60143)/Homer	ACGGTAAAAW	1e0	-5.527e-01	1.0000	2.0	0.07%	322.6	0.07%
WRKY20(WRKY)/col-WRKY20-DAP-Seq(GSE60143)/Homer	CKTTGACYWD	1e0	-5.522e-01	1.0000	4.0	0.14%	675.1	0.14%
MYB(HTH)/ERMYB-Myb-ChIPSeq(GSE22095)/Homer	GGCVGTTR	1e0	-5.488e-01	1.0000	52.0	1.79%	8859.2	1.83%
ANAC050(NAC)/colamp-ANAC050-DAP-Seq(GSE60143)/Homer	WNCTTGNNNNNCAAG	1e0	-5.469e-01	1.0000	2.0	0.07%	324.3	0.07%
Arnt:Ahr(bHLH)/MCF7-Arnt-ChIP-Seq(Lo_et_al.)/Homer	TBGCACGCAA	1e0	-5.413e-01	1.0000	45.0	1.55%	7687.1	1.59%
FXR(NR),IR1/Liver-FXR-ChIP-Seq(Chong_et_al.)/Homer	AGGTCANTGACCTB	1e0	-5.412e-01	1.0000	2.0	0.07%	326.5	0.07%
MYB96(MYB)/colamp-MYB96-DAP-Seq(GSE60143)/Homer	WGGTRGTTGG	1e0	-5.384e-01	1.0000	2.0	0.07%	327.8	0.07%
AT3G09735(S1Falike)/col-AT3G09735-DAP-Seq(GSE60143)/Homer	TTCTAGAANMTTCTA	1e0	-5.287e-01	1.0000	1.0	0.03%	148.9	0.03%
AT1G44830(AP2EREBP)/col-AT1G44830-DAP-Seq(GSE60143)/Homer	NCCACCGACA	1e0	-5.285e-01	1.0000	14.0	0.48%	2424.0	0.50%
MYB30(MYB)/colamp-MYB30-DAP-Seq(GSE60143)/Homer	AGGTAGTTGG	1e0	-5.280e-01	1.0000	3.0	0.10%	510.8	0.11%
TEAD(TEA)/Fibroblast-PU.1-ChIP-Seq(Unpublished)/Homer	YCWGGAATGY	1e0	-5.272e-01	1.0000	2.0	0.07%	331.1	0.07%
MYB13(MYB)/col-MYB13-DAP-Seq(GSE60143)/Homer	HYCACCWACCHH	1e0	-5.246e-01	1.0000	1.0	0.03%	149.3	0.03%
BIM2(bHLH)/col-BIM2-DAP-Seq(GSE60143)/Homer	NNNNCACGTGNN	1e0	-5.213e-01	1.0000	34.0	1.17%	5852.0	1.21%
Atf7(bZIP)/3T3L1-Atf7-ChIP-Seq(GSE56872)/Homer	NGRTGACGTCAY	1e0	-5.187e-01	1.0000	8.0	0.28%	1394.3	0.29%
Max(bHLH)/K562-Max-ChIP-Seq(GSE31477)/Homer	RCCACGTGGYYN	1e0	-5.174e-01	1.0000	30.0	1.04%	5175.2	1.07%
Rbpj1(?)/Panc1-Rbpj1-ChIP-Seq(GSE47459)/Homer	HTTTCCCASG	1e0	-5.173e-01	1.0000	14.0	0.48%	2434.9	0.50%
Pdx1(Homeobox)/Islet-Pdx1-ChIP-Seq(SRA008281)/Homer	YCATYAATCA	1e0	-5.164e-01	1.0000	1.0	0.03%	151.9	0.03%
ZNF189(Zf)/HEK293-ZNF189.GFP-ChIP-Seq(GSE58341)/Homer	TGGAACAGMA	1e0	-5.160e-01	1.0000	8.0	0.28%	1396.5	0.29%
ZBTB33(Zf)/GM12878-ZBTB33-ChIP-Seq(GSE32465)/Homer	GGVTCTCGCGAGAAC	1e0	-5.148e-01	1.0000	3.0	0.10%	516.1	0.11%
BIM3(bHLH)/col-BIM3-DAP-Seq(GSE60143)/Homer	TWVTCACGTGAB	1e0	-5.148e-01	1.0000	9.0	0.31%	1571.6	0.32%
SeqBias: polyA-repeat	AAAAAAAAAA	1e0	-5.092e-01	1.0000	692.0	23.88%	116435.6	24.07%
n-Myc(bHLH)/mES-nMyc-ChIP-Seq(GSE11431)/Homer	VRCCACGTGG	1e0	-5.049e-01	1.0000	40.0	1.38%	6899.1	1.43%
Foxf1(Forkhead)/Lung-Foxf1-ChIP-Seq(GSE77951)/Homer	WWATRTAAACAN	1e0	-5.041e-01	1.0000	3.0	0.10%	521.2	0.11%
VND4(NAC)/colamp-VND4-DAP-Seq(GSE60143)/Homer	WRCTTGWANWWCAAG	1e0	-5.030e-01	1.0000	2.0	0.07%	340.2	0.07%
E2F3(E2F)/MEF-E2F3-ChIP-Seq(GSE71376)/Homer	BTKGGCGGGAAA	1e0	-5.022e-01	1.0000	30.0	1.04%	5197.4	1.07%
GATA11(C2C2gata)/col-GATA11-DAP-Seq(GSE60143)/Homer	DDHYYAGATCTR	1e0	-5.004e-01	1.0000	2.0	0.07%	341.3	0.07%
MYB73(MYB)/col-MYB73-DAP-Seq(GSE60143)/Homer	NNNNHAACNGHHDHN	1e0	-5.002e-01	1.0000	29.0	1.00%	5029.5	1.04%
PAX5(Paired,Homeobox),condensed/GM12878-PAX5-ChIP-Seq(GSE32465)/Homer	GTCACGCTCSCTGM	1e0	-4.999e-01	1.0000	3.0	0.10%	523.5	0.11%
HIF2a(bHLH)/785_O-HIF2a-ChIP-Seq(GSE34871)/Homer	GCACGTACCC	1e0	-4.988e-01	1.0000	31.0	1.07%	5373.7	1.11%
p63(p53)/Keratinocyte-p63-ChIP-Seq(GSE17611)/Homer	NNDRCATGYCYNRRCATGYH	1e0	-4.891e-01	1.0000	1.0	0.03%	158.1	0.03%
At1g68670(G2like)/colamp-At1g68670-DAP-Seq(GSE60143)/Homer	WNWWHNRAAGATTCT	1e0	-4.891e-01	1.0000	1.0	0.03%	158.0	0.03%
bHLH74(bHLH)/col-bHLH74-DAP-Seq(GSE60143)/Homer	DRATCACGTGAB	1e0	-4.882e-01	1.0000	19.0	0.66%	3328.4	0.69%
ERE(NR),IR3/MCF7-ERa-ChIP-Seq(Unpublished)/Homer	VAGGTCACNSTGACC	1e0	-4.876e-01	1.0000	2.0	0.07%	346.1	0.07%
MYB55(MYB)/colamp-MYB55-DAP-Seq(GSE60143)/Homer	YACCWAMC	1e0	-4.863e-01	1.0000	7.0	0.24%	1243.9	0.26%
ERF1(AP2EREBP)/colamp-ERF1-DAP-Seq(GSE60143)/Homer	GGCGGCTR	1e0	-4.862e-01	1.0000	50.0	1.73%	8636.5	1.79%
ZBTB18(Zf)/HEK293-ZBTB18.GFP-ChIP-Seq(GSE58341)/Homer	AACATCTGGA	1e0	-4.854e-01	1.0000	3.0	0.10%	530.1	0.11%
ETS:RUNX(ETS,Runt)/Jurkat-RUNX1-ChIP-Seq(GSE17954)/Homer	RCAGGATGTGGT	1e0	-4.816e-01	1.0000	1.0	0.03%	160.6	0.03%
MafA(bZIP)/Islet-MafA-ChIP-Seq(GSE30298)/Homer	TGCTGACTCA	1e0	-4.809e-01	1.0000	9.0	0.31%	1599.3	0.33%
AT5G23930(mTERF)/col-AT5G23930-DAP-Seq(GSE60143)/Homer	GGCGGCTG	1e0	-4.790e-01	1.0000	106.0	3.66%	18155.8	3.75%
ANAC070(NAC)/colamp-ANAC070-DAP-Seq(GSE60143)/Homer	CTTRHDNHNBAAGHW	1e0	-4.752e-01	1.0000	3.0	0.10%	535.7	0.11%
SOL1(CPP)/colamp-SOL1-DAP-Seq(GSE60143)/Homer	ATTTAAATHN	1e0	-4.734e-01	1.0000	11.0	0.38%	1956.1	0.40%
GABPA(ETS)/Jurkat-GABPa-ChIP-Seq(GSE17954)/Homer	RACCGGAAGT	1e0	-4.731e-01	1.0000	23.0	0.79%	4037.8	0.83%
MYB65(MYB)/colamp-MYB65-DAP-Seq(GSE60143)/Homer	RACNGTTA	1e0	-4.728e-01	1.0000	22.0	0.76%	3865.2	0.80%
E2F1(E2F)/Hela-E2F1-ChIP-Seq(GSE22478)/Homer	CWGGCGGGAA	1e0	-4.726e-01	1.0000	14.0	0.48%	2480.1	0.51%
bZIP18(bZIP)/colamp-bZIP18-DAP-Seq(GSE60143)/Homer	KGMCAGCTND	1e0	-4.722e-01	1.0000	94.0	3.24%	16141.7	3.34%
Pitx1(Homeobox)/Chicken-Pitx1-ChIP-Seq(GSE38910)/Homer	TAATCCCN	1e0	-4.636e-01	1.0000	56.0	1.93%	9704.8	2.01%
ANAC103(NAC)/col-ANAC103-DAP-Seq(GSE60143)/Homer	AACTTGNWNWNCAAG	1e0	-4.636e-01	1.0000	1.0	0.03%	165.1	0.03%
Gfi1b(Zf)/HPC7-Gfi1b-ChIP-Seq(GSE22178)/Homer	MAATCACTGC	1e0	-4.587e-01	1.0000	4.0	0.14%	726.2	0.15%
Eomes(T-box)/H9-Eomes-ChIP-Seq(GSE26097)/Homer	ATTAACACCT	1e0	-4.533e-01	1.0000	9.0	0.31%	1623.4	0.34%
Nkx2.2(Homeobox)/NPC-Nkx2.2-ChIP-Seq(GSE61673)/Homer	BTBRAGTGSN	1e0	-4.515e-01	1.0000	18.0	0.62%	3200.4	0.66%
SND2(NAC)/colamp-SND2-DAP-Seq(GSE60143)/Homer	CTTVWNNNWBAAGNW	1e0	-4.511e-01	1.0000	2.0	0.07%	361.5	0.07%
AT2G20110(CPP)/colamp-AT2G20110-DAP-Seq(GSE60143)/Homer	ATTYAAATHY	1e0	-4.507e-01	1.0000	11.0	0.38%	1978.3	0.41%
SMB(NAC)/colamp-SMB-DAP-Seq(GSE60143)/Homer	CTTVNNNNDBAAGHW	1e0	-4.499e-01	1.0000	3.0	0.10%	548.0	0.11%
IRF2(IRF)/Erythroblas-IRF2-ChIP-Seq(GSE36985)/Homer	GAAASYGAAASY	1e0	-4.498e-01	1.0000	1.0	0.03%	169.9	0.04%
AREB3(bZIP)/col-AREB3-DAP-Seq(GSE60143)/Homer	NKGMCACGTGDCMNN	1e0	-4.417e-01	1.0000	21.0	0.72%	3734.3	0.77%
MYB51(MYB)/col-MYB51-DAP-Seq(GSE60143)/Homer	GGTAGGTG	1e0	-4.384e-01	1.0000	6.0	0.21%	1101.0	0.23%
bZIP53(bZIP)/colamp-bZIP53-DAP-Seq(GSE60143)/Homer	NDNHSACGTGKMNNN	1e0	-4.352e-01	1.0000	21.0	0.72%	3743.4	0.77%
Smad4(MAD)/ESC-SMAD4-ChIP-Seq(GSE29422)/Homer	VBSYGTCTGG	1e0	-4.335e-01	1.0000	43.0	1.48%	7543.0	1.56%
NAC2(NAC)/colamp-NAC2-DAP-Seq(GSE60143)/Homer	TDCTTGNNNNNCAAG	1e0	-4.329e-01	1.0000	2.0	0.07%	370.0	0.08%
ATHB24(ZFHD)/colamp-ATHB24-DAP-Seq(GSE60143)/Homer	TAATTAAS	1e0	-4.295e-01	1.0000	4.0	0.14%	744.3	0.15%
At4g01280(MYBrelated)/colamp-At4g01280-DAP-Seq(GSE60143)/Homer	AAATATCT	1e0	-4.278e-01	1.0000	3.0	0.10%	560.7	0.12%
Cdx2(Homeobox)/mES-Cdx2-ChIP-Seq(GSE14586)/Homer	GYMATAAAAH	1e0	-4.262e-01	1.0000	2.0	0.07%	372.4	0.08%
USF1(bHLH)/GM12878-Usf1-ChIP-Seq(GSE32465)/Homer	SGTCACGTGR	1e0	-4.222e-01	1.0000	28.0	0.97%	4977.5	1.03%
Zic(Zf)/Cerebellum-ZIC1.2-ChIP-Seq(GSE60731)/Homer	CCTGCTGAGH	1e0	-4.167e-01	1.0000	15.0	0.52%	2719.3	0.56%
ARF2(ARF)/col-ARF2-DAP-Seq(GSE60143)/Homer	TTGTCGGMWN	1e0	-4.161e-01	1.0000	52.0	1.79%	9123.7	1.89%
ANAC057(NAC)/colamp-ANAC057-DAP-Seq(GSE60143)/Homer	DVCKTGNNNNNCAMG	1e0	-4.133e-01	1.0000	2.0	0.07%	378.2	0.08%
SND3(NAC)/col-SND3-DAP-Seq(GSE60143)/Homer	CTTNHNNNDNAAGNH	1e0	-4.091e-01	1.0000	2.0	0.07%	380.1	0.08%
CBF1(AP2EREBP)/colamp-CBF1-DAP-Seq(GSE60143)/Homer	YRCCGACATN	1e0	-4.085e-01	1.0000	27.0	0.93%	4826.1	1.00%
NPAS2(bHLH)/Liver-NPAS2-ChIP-Seq(GSE39860)/Homer	KCCACGTGAC	1e0	-4.079e-01	1.0000	36.0	1.24%	6386.9	1.32%
NTM1(NAC)/col-NTM1-DAP-Seq(GSE60143)/Homer	ACTTRTARAASAAGT	1e0	-4.049e-01	1.0000	2.0	0.07%	382.4	0.08%
EWS:FLI1-fusion(ETS)/SK_N_MC-EWS:FLI1-ChIP-Seq(SRA014231)/Homer	VACAGGAAAT	1e0	-4.017e-01	1.0000	11.0	0.38%	2029.7	0.42%
RVE1(MYBrelated)/col-RVE1-DAP-Seq(GSE60143)/Homer	AAATATCT	1e0	-4.006e-01	1.0000	4.0	0.14%	763.9	0.16%
ABF1/SacCer-Promoters/Homer	CGTRNAAARTGA	1e0	-3.999e-01	1.0000	3.0	0.10%	576.7	0.12%
STZ(C2H2)/colamp-STZ-DAP-Seq(GSE60143)/Homer	HNBTCACT	1e0	-3.958e-01	1.0000	84.0	2.90%	14652.4	3.03%
EMB1789(C3H)/col-EMB1789-DAP-Seq(GSE60143)/Homer	TWTTTACCGYND	1e0	-3.952e-01	1.0000	5.0	0.17%	952.8	0.20%
STAT6(Stat)/CD4-Stat6-ChIP-Seq(GSE22104)/Homer	ABTTCYYRRGAA	1e0	-3.886e-01	1.0000	2.0	0.07%	390.5	0.08%
AT1G77200(AP2EREBP)/colamp-AT1G77200-DAP-Seq(GSE60143)/Homer	ACCGACAHWD	1e0	-3.867e-01	1.0000	32.0	1.10%	5733.0	1.19%
Fosl2(bZIP)/3T3L1-Fosl2-ChIP-Seq(GSE56872)/Homer	NATGASTCABNN	1e0	-3.849e-01	1.0000	1.0	0.03%	190.6	0.04%
ATHB34(ZFHD)/colamp-ATHB34-DAP-Seq(GSE60143)/Homer	TRATTARS	1e0	-3.848e-01	1.0000	4.0	0.14%	774.2	0.16%
MYB17(MYB)/colamp-MYB17-DAP-Seq(GSE60143)/Homer	GGTAGGTGRG	1e0	-3.847e-01	1.0000	2.0	0.07%	392.8	0.08%
Sox6(HMG)/Myotubes-Sox6-ChIP-Seq(GSE32627)/Homer	CCATTGTTNY	1e0	-3.831e-01	1.0000	8.0	0.28%	1511.0	0.31%
LMI1(HB)/colamp-LMI1-DAP-Seq(GSE60143)/Homer	AATTATTG	1e0	-3.827e-01	1.0000	2.0	0.07%	393.5	0.08%
ATHB40(HB)/col-ATHB40-DAP-Seq(GSE60143)/Homer	HCAATWATTG	1e0	-3.822e-01	1.0000	1.0	0.03%	191.7	0.04%
ERF2(AP2EREBP)/colamp-ERF2-DAP-Seq(GSE60143)/Homer	GGCGGCTG	1e0	-3.793e-01	1.0000	57.0	1.97%	10070.0	2.08%
Tbr1(T-box)/Cortex-Tbr1-ChIP-Seq(GSE71384)/Homer	AAGGTGTKAA	1e0	-3.782e-01	1.0000	10.0	0.35%	1876.6	0.39%
Dorsal(RHD)/Embryo-dl-ChIP-Seq(GSE65441)/Homer	GGGAAAAMCCCG	1e0	-3.766e-01	1.0000	1.0	0.03%	193.4	0.04%
ABF2(bZIP)/col-ABF2-DAP-Seq(GSE60143)/Homer	KGMCACGTGDCMHHH	1e0	-3.749e-01	1.0000	14.0	0.48%	2595.7	0.54%
PR(NR)/T47D-PR-ChIP-Seq(GSE31130)/Homer	VAGRACAKNCTGTBC	1e0	-3.719e-01	1.0000	12.0	0.41%	2242.3	0.46%
Hoxc9(Homeobox)/Ainv15-Hoxc9-ChIP-Seq(GSE21812)/Homer	GGCCATAAATCA	1e0	-3.685e-01	1.0000	1.0	0.03%	196.7	0.04%
Ap4(bHLH)/AML-Tfap4-ChIP-Seq(GSE45738)/Homer	NAHCAGCTGD	1e0	-3.677e-01	1.0000	13.0	0.45%	2426.2	0.50%
Unknown6/Drosophila-Promoters/Homer	AATTTTAAAA	1e0	-3.659e-01	1.0000	1.0	0.03%	197.8	0.04%
KAN2(G2like)/colamp-KAN2-DAP-Seq(GSE60143)/Homer	ATATTCTY	1e0	-3.652e-01	1.0000	8.0	0.28%	1528.4	0.32%
DEL2(E2FDP)/col-DEL2-DAP-Seq(GSE60143)/Homer	WTTTCSCGCC	1e0	-3.651e-01	1.0000	15.0	0.52%	2786.4	0.58%
VND2(NAC)/col-VND2-DAP-Seq(GSE60143)/Homer	DNCKTNNNNNNNAAG	1e0	-3.600e-01	1.0000	3.0	0.10%	601.1	0.12%
MITF(bHLH)/MastCells-MITF-ChIP-Seq(GSE48085)/Homer	RTCATGTGAC	1e0	-3.576e-01	1.0000	21.0	0.72%	3860.3	0.80%
ABF1(bZIP)/Arabidopsis-ABF1-ChIP-Seq(GSE80564)/Homer	CACGTGGC	1e0	-3.533e-01	1.0000	52.0	1.79%	9272.7	1.92%
Pho2(bHLH)/Yeast-Pho2-ChIP-Seq(GSE29506)/Homer	CCCACGTGCT	1e0	-3.523e-01	1.0000	28.0	0.97%	5100.1	1.05%
Maz(Zf)/HepG2-Maz-ChIP-Seq(GSE31477)/Homer	GGGGGGGG	1e0	-3.517e-01	1.0000	46.0	1.59%	8237.3	1.70%
RRTF1(AP2EREBP)/colamp-RRTF1-DAP-Seq(GSE60143)/Homer	CCGCCGCHATTT	1e0	-3.501e-01	1.0000	11.0	0.38%	2089.2	0.43%
CEJ1(AP2EREBP)/col-CEJ1-DAP-Seq(GSE60143)/Homer	WWTGTCGGTG	1e0	-3.478e-01	1.0000	42.0	1.45%	7552.8	1.56%
Rfx1(HTH)/NPC-H3K4me1-ChIP-Seq(GSE16256)/Homer	KGTTGCCATGGCAA	1e0	-3.455e-01	1.0000	1.0	0.03%	205.6	0.04%
AT2G38300(G2like)/col-AT2G38300-DAP-Seq(GSE60143)/Homer	ADRGAATGTT	1e0	-3.404e-01	1.0000	2.0	0.07%	416.2	0.09%
AT4G26030(C2H2)/col-AT4G26030-DAP-Seq(GSE60143)/Homer	BYYACCWACY	1e0	-3.365e-01	1.0000	3.0	0.10%	617.2	0.13%
MYB3(MYB)/Arabidopsis-MYB3-ChIP-Seq(GSE80564)/Homer	GKTAGGTRGG	1e0	-3.360e-01	1.0000	10.0	0.35%	1925.6	0.40%
Isl1(Homeobox)/Neuron-Isl1-ChIP-Seq(GSE31456)/Homer	CTAATKGV	1e0	-3.358e-01	1.0000	11.0	0.38%	2107.1	0.44%
ATHB7(Homeobox)/col-ATHB7-DAP-Seq(GSE60143)/Homer	AATGATTG	1e0	-3.318e-01	1.0000	2.0	0.07%	421.7	0.09%
PIF7(bHLH)/col-PIF7-DAP-Seq(GSE60143)/Homer	CCACGTGGNH	1e0	-3.310e-01	1.0000	15.0	0.52%	2835.1	0.59%
AP-2alpha(AP2)/Hela-AP2alpha-ChIP-Seq(GSE31477)/Homer	ATGCCCTGAGGC	1e0	-3.284e-01	1.0000	12.0	0.41%	2298.4	0.48%
AT5G47660(Trihelix)/colamp-AT5G47660-DAP-Seq(GSE60143)/Homer	AWTTTTACCG	1e0	-3.254e-01	1.0000	8.0	0.28%	1571.3	0.32%
SPL13(SBP)/col-SPL13-DAP-Seq(GSE60143)/Homer	WAHTGTACGGAH	1e0	-3.227e-01	1.0000	3.0	0.10%	627.4	0.13%
AT1G69570(C2C2dof)/col-AT1G69570-DAP-Seq(GSE60143)/Homer	WAAAAGTGHH	1e0	-3.223e-01	1.0000	7.0	0.24%	1389.8	0.29%
ETV1(ETS)/GIST48-ETV1-ChIP-Seq(GSE22441)/Homer	AACCGGAAGT	1e0	-3.205e-01	1.0000	31.0	1.07%	5691.8	1.18%
PIF5ox(bHLH)/Arabidopsis-PIF5ox-ChIP-Seq(GSE35062)/Homer	BCACGTGVDN	1e0	-3.195e-01	1.0000	34.0	1.17%	6220.1	1.29%
LBD23(LOBAS2)/colamp-LBD23-DAP-Seq(GSE60143)/Homer	GCGNAWWWTNCGCYW	1e0	-3.186e-01	1.0000	3.0	0.10%	630.5	0.13%
Nkx6.1(Homeobox)/Islet-Nkx6.1-ChIP-Seq(GSE40975)/Homer	GKTAATGR	1e0	-3.181e-01	1.0000	21.0	0.72%	3929.0	0.81%
CBF4(AP2EREBP)/colamp-CBF4-DAP-Seq(GSE60143)/Homer	NRCCGACDWNNNNNN	1e0	-3.176e-01	1.0000	4.0	0.14%	826.6	0.17%
GFX(?)/Promoter/Homer	ATTCTCGCGAGA	1e0	-3.129e-01	1.0000	1.0	0.03%	219.8	0.05%
E2F6(E2F)/Hela-E2F6-ChIP-Seq(GSE31477)/Homer	GGCGGGAARN	1e0	-3.122e-01	1.0000	24.0	0.83%	4472.6	0.92%
Nr5a2(NR)/Pancreas-LRH1-ChIP-Seq(GSE34295)/Homer	BTCAAGGTCA	1e0	-3.106e-01	1.0000	3.0	0.10%	636.9	0.13%
ANAC047(NAC)/colamp-ANAC047-DAP-Seq(GSE60143)/Homer	WACACGTAACTT	1e0	-3.092e-01	1.0000	40.0	1.38%	7296.7	1.51%
bZIP3(bZIP)/col-bZIP3-DAP-Seq(GSE60143)/Homer	DWKNHSACGTGGCAD	1e0	-3.078e-01	1.0000	23.0	0.79%	4303.9	0.89%
TCX2(CPP)/colamp-TCX2-DAP-Seq(GSE60143)/Homer	NNWWTTYRAAHN	1e0	-3.076e-01	1.0000	9.0	0.31%	1777.0	0.37%
AT2G31460(REMB3)/col-AT2G31460-DAP-Seq(GSE60143)/Homer	WNWARWDGAAATGAT	1e0	-3.064e-01	1.0000	1.0	0.03%	222.2	0.05%
E-box/Arabidopsis-Promoters/Homer	GCCACGTG	1e0	-3.025e-01	1.0000	38.0	1.31%	6962.7	1.44%
NRF1(NRF)/MCF7-NRF1-ChIP-Seq(Unpublished)/Homer	CTGCGCATGCGC	1e0	-2.990e-01	1.0000	9.0	0.31%	1788.5	0.37%
bHLH10(bHLH)/colamp-bHLH10-DAP-Seq(GSE60143)/Homer	YACCGACA	1e0	-2.988e-01	1.0000	10.0	0.35%	1973.0	0.41%
CELF2(RRM)/JSL1-CELF2-CLIP-Seq(GSE71264)/Homer	RGTGTCAG	1e0	-2.982e-01	1.0000	4.0	0.14%	843.6	0.17%
MyoD(bHLH)/Myotube-MyoD-ChIP-Seq(GSE21614)/Homer	RRCAGCTGYTSY	1e0	-2.982e-01	1.0000	7.0	0.24%	1416.6	0.29%
NAM(NAC)/col-NAM-DAP-Seq(GSE60143)/Homer	RGTTRCGTRW	1e0	-2.958e-01	1.0000	75.0	2.59%	13422.0	2.77%
AT3G58630(Trihelix)/col-AT3G58630-DAP-Seq(GSE60143)/Homer	TCTCCGGCGA	1e0	-2.943e-01	1.0000	8.0	0.28%	1608.1	0.33%
Elk1(ETS)/Hela-Elk1-ChIP-Seq(GSE31477)/Homer	HACTTCCGGY	1e0	-2.917e-01	1.0000	32.0	1.10%	5932.0	1.23%
HOXA9(Homeobox)/HSC-Hoxa9-ChIP-Seq(GSE33509)/Homer	GGCCATAAATCA	1e0	-2.858e-01	1.0000	1.0	0.03%	232.1	0.05%
HLH-1(bHLH)/cElegans-Embryo-HLH1-ChIP-Seq(modEncode)/Homer	RACAGCTGTTBH	1e0	-2.855e-01	1.0000	3.0	0.10%	656.7	0.14%
GATA15(C2C2gata)/col-GATA15-DAP-Seq(GSE60143)/Homer	KATGATCA	1e0	-2.819e-01	1.0000	20.0	0.69%	3817.8	0.79%
At3g60580(C2H2)/col-At3g60580-DAP-Seq(GSE60143)/Homer	WTTYTACT	1e0	-2.815e-01	1.0000	60.0	2.07%	10866.7	2.25%
STAT4(Stat)/CD4-Stat4-ChIP-Seq(GSE22104)/Homer	NYTTCCWGGAAR	1e0	-2.810e-01	1.0000	4.0	0.14%	859.9	0.18%
ABI5(bZIP)/col-ABI5-DAP-Seq(GSE60143)/Homer	GCCACGTG	1e0	-2.803e-01	1.0000	30.0	1.04%	5605.9	1.16%
bHLH28(bHLH)/col-bHLH28-DAP-Seq(GSE60143)/Homer	NHHTGTACGGAH	1e0	-2.780e-01	1.0000	9.0	0.31%	1816.7	0.38%
PRDM9(Zf)/Testis-DMC1-ChIP-Seq(GSE35498)/Homer	ADGGYAGYAGCATCT	1e0	-2.766e-01	1.0000	2.0	0.07%	457.5	0.09%
ATHB53(HB)/col-ATHB53-DAP-Seq(GSE60143)/Homer	CAATAATT	1e0	-2.761e-01	1.0000	1.0	0.03%	237.6	0.05%
GBF5(bZIP)/colamp-GBF5-DAP-Seq(GSE60143)/Homer	WKNWSACGTGGCAWN	1e0	-2.730e-01	1.0000	15.0	0.52%	2929.6	0.61%
At5g29000(G2like)/col-At5g29000-DAP-Seq(GSE60143)/Homer	RGAATATTCYHH	1e0	-2.668e-01	1.0000	1.0	0.03%	242.2	0.05%
ERF15(AP2EREBP)/colamp-ERF15-DAP-Seq(GSE60143)/Homer	WDHAGCMGCCAT	1e0	-2.630e-01	1.0000	91.0	3.14%	16314.5	3.37%
At1g74840(MYBrelated)/col100-At1g74840-DAP-Seq(GSE60143)/Homer	YHTTATCCAWWT	1e0	-2.614e-01	1.0000	1.0	0.03%	245.8	0.05%
MYB67(MYB)/col-MYB67-DAP-Seq(GSE60143)/Homer	YYYACCTAAC	1e0	-2.601e-01	1.0000	3.0	0.10%	678.5	0.14%
ATY19(MYB)/col-ATY19-DAP-Seq(GSE60143)/Homer	YYCACCWACCAT	1e0	-2.596e-01	1.0000	1.0	0.03%	246.9	0.05%
ERF105(AP2EREBP)/colamp-ERF105-DAP-Seq(GSE60143)/Homer	TGGCGGCT	1e0	-2.592e-01	1.0000	97.0	3.35%	17368.5	3.59%
ANAC083(NAC)/col-ANAC083-DAP-Seq(GSE60143)/Homer	CKTRWNNNWYAMGTA	1e0	-2.578e-01	1.0000	1.0	0.03%	247.9	0.05%
ANAC004(NAC)/colamp-ANAC004-DAP-Seq(GSE60143)/Homer	WNCTTVYNNNRBAAG	1e0	-2.561e-01	1.0000	1.0	0.03%	248.2	0.05%
VND6(NAC)/col-VND6-DAP-Seq(GSE60143)/Homer	DCTTNHTTTTYAMGY	1e0	-2.560e-01	1.0000	4.0	0.14%	884.6	0.18%
DREB2(AP2EREBP)/col-DREB2-DAP-Seq(GSE60143)/Homer	TMACCGACATWA	1e0	-2.548e-01	1.0000	15.0	0.52%	2962.1	0.61%
MYB81(MYB)/col-MYB81-DAP-Seq(GSE60143)/Homer	NWAACSGWTWNN	1e0	-2.486e-01	1.0000	27.0	0.93%	5147.9	1.06%
ERF13(AP2EREBP)/colamp-ERF13-DAP-Seq(GSE60143)/Homer	TYAGCCGCCATT	1e0	-2.459e-01	1.0000	54.0	1.86%	9937.0	2.05%
CRX(Homeobox)/Retina-Crx-ChIP-Seq(GSE20012)/Homer	GCTAATCC	1e0	-2.449e-01	1.0000	25.0	0.86%	4797.2	0.99%
GBF6(bZIP)/colamp-GBF6-DAP-Seq(GSE60143)/Homer	WWTGMCACGTCABCW	1e0	-2.426e-01	1.0000	13.0	0.45%	2616.9	0.54%
Foxh1(Forkhead)/hESC-FOXH1-ChIP-Seq(GSE29422)/Homer	NNTGTGGATTSS	1e0	-2.390e-01	1.0000	2.0	0.07%	486.3	0.10%
STAT1(Stat)/HelaS3-STAT1-ChIP-Seq(GSE12782)/Homer	NATTTCCNGGAAAT	1e0	-2.377e-01	1.0000	1.0	0.03%	259.8	0.05%
CEBP:AP1(bZIP)/ThioMac-CEBPb-ChIP-Seq(GSE21512)/Homer	DRTGTTGCAA	1e0	-2.366e-01	1.0000	2.0	0.07%	488.2	0.10%
BAM8(BES1)/col-BAM8-DAP-Seq(GSE60143)/Homer	NNWSACACGTGTSWN	1e0	-2.366e-01	1.0000	8.0	0.28%	1687.8	0.35%
MYB61(MYB)/colamp-MYB61-DAP-Seq(GSE60143)/Homer	HCYACCTACC	1e0	-2.356e-01	1.0000	5.0	0.17%	1106.5	0.23%
Tgif1(Homeobox)/mES-Tgif1-ChIP-Seq(GSE55404)/Homer	YTGWCADY	1e0	-2.346e-01	1.0000	29.0	1.00%	5542.2	1.15%
Nanog(Homeobox)/mES-Nanog-ChIP-Seq(GSE11724)/Homer	RGCCATTAAC	1e0	-2.318e-01	1.0000	37.0	1.28%	6979.7	1.44%
TCP7(TCP)/col-TCP7-DAP-Seq(GSE60143)/Homer	GTGGGSCCCACHHNN	1e0	-2.301e-01	1.0000	3.0	0.10%	707.8	0.15%
MYB49(MYB)/col-MYB49-DAP-Seq(GSE60143)/Homer	ARKTAGGTRR	1e0	-2.283e-01	1.0000	1.0	0.03%	265.4	0.05%
Tcf12(bHLH)/GM12878-Tcf12-ChIP-Seq(GSE32465)/Homer	VCAGCTGYTG	1e0	-2.243e-01	1.0000	11.0	0.38%	2276.5	0.47%
At4g16750(AP2EREBP)/col-At4g16750-DAP-Seq(GSE60143)/Homer	HACCGACAHA	1e0	-2.226e-01	1.0000	28.0	0.97%	5395.1	1.12%
ATHB6(Homeobox)/Arabidopsis-HB6-ChIP-Seq(GSE80564)/Homer	CAATNATTBN	1e0	-2.208e-01	1.0000	1.0	0.03%	270.3	0.06%
LHY(Myb)/Seedling-LHY-ChIP-Seq(GSE52175)/Homer	ADAAATATCT	1e0	-2.196e-01	1.0000	3.0	0.10%	718.9	0.15%
ANAC005(NAC)/col-ANAC005-DAP-Seq(GSE60143)/Homer	WVCTTVTWNHABAAG	1e0	-2.193e-01	1.0000	1.0	0.03%	271.6	0.06%
AT3G16280(AP2EREBP)/colamp-AT3G16280-DAP-Seq(GSE60143)/Homer	HCACCGACAHHDHHN	1e0	-2.184e-01	1.0000	11.0	0.38%	2287.5	0.47%
FUS3(ABI3VP1)/col-FUS3-DAP-Seq(GSE60143)/Homer	DNNWTNTGCATGKNN	1e0	-2.164e-01	1.0000	1.0	0.03%	273.9	0.06%
KLF10(Zf)/HEK293-KLF10.GFP-ChIP-Seq(GSE58341)/Homer	GGGGGTGTGTCC	1e0	-2.132e-01	1.0000	8.0	0.28%	1724.2	0.36%
ERF38(AP2EREBP)/col-ERF38-DAP-Seq(GSE60143)/Homer	CACCGACA	1e0	-2.120e-01	1.0000	17.0	0.59%	3419.8	0.71%
O2(bZIP)/Corn-O2-ChIP-Seq(GSE63991)/Homer	GCTGACGTGGCA	1e0	-2.113e-01	1.0000	3.0	0.10%	727.2	0.15%
AT3G10113(MYBrelated)/col-AT3G10113-DAP-Seq(GSE60143)/Homer	WNAAATATCWWN	1e0	-2.107e-01	1.0000	1.0	0.03%	277.6	0.06%
Atf2(bZIP)/3T3L1-Atf2-ChIP-Seq(GSE56872)/Homer	NRRTGACGTCAT	1e0	-2.105e-01	1.0000	4.0	0.14%	936.6	0.19%
THRb(NR)/Liver-NR1A2-ChIP-Seq(GSE52613)/Homer	TRAGGTCA	1e0	-2.090e-01	1.0000	54.0	1.86%	10072.2	2.08%
DREB19(AP2EREBP)/colamp-DREB19-DAP-Seq(GSE60143)/Homer	AATGTCGGTK	1e0	-2.088e-01	1.0000	19.0	0.66%	3795.1	0.78%
AT3G25990(Trihelix)/colamp-AT3G25990-DAP-Seq(GSE60143)/Homer	TTAACCATAG	1e0	-2.056e-01	1.0000	2.0	0.07%	516.4	0.11%
Stat3+il21(Stat)/CD4-Stat3-ChIP-Seq(GSE19198)/Homer	SVYTTCCNGGAARB	1e0	-2.026e-01	1.0000	4.0	0.14%	946.2	0.20%
ZNF519(Zf)/HEK293-ZNF519.GFP-ChIP-Seq(GSE58341)/Homer	GAGSCCGAGC	1e0	-1.999e-01	1.0000	6.0	0.21%	1354.5	0.28%
ERF7(AP2EREBP)/col-ERF7-DAP-Seq(GSE60143)/Homer	ATGRCGGCGG	1e0	-1.994e-01	1.0000	77.0	2.66%	14161.0	2.93%
ERF8(AP2EREBP)/colamp-ERF8-DAP-Seq(GSE60143)/Homer	CGCCGYCATW	1e0	-1.985e-01	1.0000	68.0	2.35%	12584.8	2.60%
Klf4(Zf)/mES-Klf4-ChIP-Seq(GSE11431)/Homer	GCCACACCCA	1e0	-1.953e-01	1.0000	8.0	0.28%	1755.6	0.36%
GATA4(C2C2gata)/col-GATA4-DAP-Seq(GSE60143)/Homer	DDWTYAGATCTR	1e0	-1.951e-01	1.0000	4.0	0.14%	956.3	0.20%
Nkx2.1(Homeobox)/LungAC-Nkx2.1-ChIP-Seq(GSE43252)/Homer	RSCACTYRAG	1e0	-1.918e-01	1.0000	22.0	0.76%	4391.2	0.91%
c-Myc(bHLH)/mES-cMyc-ChIP-Seq(GSE11431)/Homer	VVCCACGTGG	1e0	-1.912e-01	1.0000	21.0	0.72%	4209.8	0.87%
Slug(Zf)/Mesoderm-Snai2-ChIP-Seq(GSE61475)/Homer	SNGCACCTGCHS	1e0	-1.883e-01	1.0000	3.0	0.10%	754.2	0.16%
ZML2(C2C2gata)/col-ZML2-DAP-Seq(GSE60143)/Homer	CATCATCATC	1e0	-1.871e-01	1.0000	1.0	0.03%	295.7	0.06%
SeqBias: polyC-repeat	CCCCCCCCCC	1e0	-1.866e-01	1.0000	2134.0	73.64%	359907.3	74.39%
Tgif2(Homeobox)/mES-Tgif2-ChIP-Seq(GSE55404)/Homer	TGTCANYT	1e0	-1.863e-01	1.0000	40.0	1.38%	7670.0	1.59%
CDX4(Homeobox)/ZebrafishEmbryos-Cdx4.Myc-ChIP-Seq(GSE48254)/Homer	NGYCATAAAWCH	1e0	-1.860e-01	1.0000	2.0	0.07%	536.7	0.11%
AZF1(C2H2)/colamp-AZF1-DAP-Seq(GSE60143)/Homer	DKSWCACT	1e0	-1.857e-01	1.0000	85.0	2.93%	15631.6	3.23%
MyoG(bHLH)/C2C12-MyoG-ChIP-Seq(GSE36024)/Homer	AACAGCTG	1e0	-1.846e-01	1.0000	14.0	0.48%	2924.6	0.60%
bZIP16(bZIP)/colamp-bZIP16-DAP-Seq(GSE60143)/Homer	TGCCACGTGD	1e0	-1.794e-01	1.0000	17.0	0.59%	3500.9	0.72%
MYB107(MYB)/col-MYB107-DAP-Seq(GSE60143)/Homer	RGTWGGTRRR	1e0	-1.774e-01	1.0000	6.0	0.21%	1391.5	0.29%
DEAR2(AP2EREBP)/colamp-DEAR2-DAP-Seq(GSE60143)/Homer	HCACCGACAWHD	1e0	-1.720e-01	1.0000	44.0	1.52%	8443.6	1.75%
GRF9(GRF)/colamp-GRF9-DAP-Seq(GSE60143)/Homer	NWCTGACANNNNNNN	1e0	-1.717e-01	1.0000	2.0	0.07%	552.2	0.11%
ANAC016(NAC)/col-ANAC016-DAP-Seq(GSE60143)/Homer	WNCTTGNNNNNCAMG	1e0	-1.674e-01	1.0000	2.0	0.07%	557.8	0.12%
ATHB6(Homeobox)/col-ATHB6-DAP-Seq(GSE60143)/Homer	AATGATTG	1e0	-1.637e-01	1.0000	4.0	0.14%	1002.7	0.21%
At2g44940(AP2EREBP)/colamp-At2g44940-DAP-Seq(GSE60143)/Homer	NYACCGACAHNNNNN	1e0	-1.631e-01	1.0000	5.0	0.17%	1212.4	0.25%
GAGA-repeat/Arabidopsis-Promoters/Homer	CTCTCTCTCY	1e0	-1.624e-01	1.0000	4.0	0.14%	1004.4	0.21%
ATHB25(ZFHD)/colamp-ATHB25-DAP-Seq(GSE60143)/Homer	TAATTAVB	1e0	-1.609e-01	1.0000	5.0	0.17%	1216.6	0.25%
AT5G61620(MYBrelated)/colamp-AT5G61620-DAP-Seq(GSE60143)/Homer	CTTATCCA	1e0	-1.605e-01	1.0000	10.0	0.35%	2216.1	0.46%
bHLH34(bHLH)/colamp-bHLH34-DAP-Seq(GSE60143)/Homer	HGWGRHWGACACGTG	1e0	-1.519e-01	1.0000	1.0	0.03%	327.7	0.07%
SCL(bHLH)/HPC7-Scl-ChIP-Seq(GSE13511)/Homer	AVCAGCTG	1e0	-1.513e-01	1.0000	79.0	2.73%	14771.4	3.05%
Cbf1(bHLH)/Yeast-Cbf1-ChIP-Seq(GSE29506)/Homer	TCACGTGAYH	1e0	-1.511e-01	1.0000	13.0	0.45%	2820.9	0.58%
WRKY18(WRKY)/col-WRKY18-DAP-Seq(GSE60143)/Homer	NNNTTGACYWNNNNN	1e0	-1.507e-01	1.0000	3.0	0.10%	806.8	0.17%
WRKY25(WRKY)/colamp-WRKY25-DAP-Seq(GSE60143)/Homer	NNNNHRGTCAAMNNN	1e0	-1.499e-01	1.0000	1.0	0.03%	329.6	0.07%
Meis1(Homeobox)/MastCells-Meis1-ChIP-Seq(GSE48085)/Homer	VGCTGWCAVB	1e0	-1.490e-01	1.0000	20.0	0.69%	4152.7	0.86%
ABR1(AP2EREBP)/colamp-ABR1-DAP-Seq(GSE60143)/Homer	AAATGGCGGCGG	1e0	-1.488e-01	1.0000	55.0	1.90%	10522.7	2.18%
Zic3(Zf)/mES-Zic3-ChIP-Seq(GSE37889)/Homer	GGCCYCCTGCTGDGH	1e0	-1.487e-01	1.0000	4.0	0.14%	1027.4	0.21%
NeuroG2(bHLH)/Fibroblast-NeuroG2-ChIP-Seq(GSE75910)/Homer	ACCATCTGTT	1e0	-1.458e-01	1.0000	8.0	0.28%	1856.5	0.38%
At4g32800(AP2EREBP)/colamp-At4g32800-DAP-Seq(GSE60143)/Homer	DYCACCGACAHWWWH	1e0	-1.448e-01	1.0000	2.0	0.07%	586.7	0.12%
SeqBias: G/A bias	RRRRRRRRRR	1e0	-1.426e-01	1.0000	1339.0	46.20%	228450.1	47.22%
Tbet(T-box)/CD8-Tbet-ChIP-Seq(GSE33802)/Homer	AGGTGTGAAM	1e0	-1.425e-01	1.0000	4.0	0.14%	1038.7	0.21%
AT3G60490(AP2EREBP)/colamp-AT3G60490-DAP-Seq(GSE60143)/Homer	NNRCCGACANNNNNN	1e0	-1.421e-01	1.0000	7.0	0.24%	1663.1	0.34%
At3g04030(G2like)/col-At3g04030-DAP-Seq(GSE60143)/Homer	DRGAATCT	1e0	-1.416e-01	1.0000	5.0	0.17%	1252.8	0.26%
Unknown2/Drosophila-Promoters/Homer	CATCMCTA	1e0	-1.404e-01	1.0000	7.0	0.24%	1667.2	0.34%
bZIP48(bZIP)/colamp-bZIP48-DAP-Seq(GSE60143)/Homer	DDWWKVTSACGTGGC	1e0	-1.371e-01	1.0000	15.0	0.52%	3245.5	0.67%
At5g47390(MYBrelated)/col-At5g47390-DAP-Seq(GSE60143)/Homer	CTTATCCA	1e0	-1.366e-01	1.0000	8.0	0.28%	1879.0	0.39%
ERF10(AP2EREBP)/col-ERF10-DAP-Seq(GSE60143)/Homer	RTGGCGGCGG	1e0	-1.361e-01	1.0000	41.0	1.41%	8066.3	1.67%
AR-halfsite(NR)/LNCaP-AR-ChIP-Seq(GSE27824)/Homer	CCAGGAACAG	1e0	-1.344e-01	1.0000	43.0	1.48%	8437.8	1.74%
KLF5(Zf)/LoVo-KLF5-ChIP-Seq(GSE49402)/Homer	DGGGYGKGGC	1e0	-1.316e-01	1.0000	46.0	1.59%	8995.2	1.86%
Replumless(BLH)/Arabidopsis-RPL.GFP-ChIP-Seq(GSE78727)/Homer	HGTCWHATCA	1e0	-1.316e-01	1.0000	10.0	0.35%	2291.0	0.47%
AT3G10030(Trihelix)/colamp-AT3G10030-DAP-Seq(GSE60143)/Homer	GCCGTTAA	1e0	-1.311e-01	1.0000	18.0	0.62%	3837.5	0.79%
At4g31060(AP2EREBP)/colamp-At4g31060-DAP-Seq(GSE60143)/Homer	CACCGACAAW	1e0	-1.299e-01	1.0000	12.0	0.41%	2688.1	0.56%
NTM2(NAC)/col-NTM2-DAP-Seq(GSE60143)/Homer	CTTRTNNNAYAAGBH	1e0	-1.286e-01	1.0000	1.0	0.03%	353.3	0.07%
KANADI1(Myb)/Seedling-KAN1-ChIP-Seq(GSE48081)/Homer	ARGAATAWWN	1e0	-1.227e-01	1.0000	8.0	0.28%	1915.0	0.40%
TFE3(bHLH)/MEF-TFE3-ChIP-Seq(GSE75757)/Homer	GTCACGTGACYV	1e0	-1.179e-01	1.0000	2.0	0.07%	627.2	0.13%
ATHB23(ZFHD)/col-ATHB23-DAP-Seq(GSE60143)/Homer	HTAATTARNN	1e0	-1.133e-01	1.0000	2.0	0.07%	635.9	0.13%
CRC(C2C2YABBY)/col-CRC-DAP-Seq(GSE60143)/Homer	TWATSATA	1e0	-1.128e-01	1.0000	4.0	0.14%	1098.4	0.23%
Unknown(Homeobox)/Limb-p300-ChIP-Seq/Homer	SSCMATWAAA	1e0	-1.127e-01	1.0000	2.0	0.07%	636.8	0.13%
Elk4(ETS)/Hela-Elk4-ChIP-Seq(GSE31477)/Homer	NRYTTCCGGY	1e0	-1.125e-01	1.0000	34.0	1.17%	6907.0	1.43%
bZIP68(bZIP)/col-bZIP68-DAP-Seq(GSE60143)/Homer	WGCCACGTGK	1e0	-1.111e-01	1.0000	20.0	0.69%	4296.5	0.89%
CEBP(bZIP)/ThioMac-CEBPb-ChIP-Seq(GSE21512)/Homer	ATTGCGCAAC	1e0	-1.085e-01	1.0000	3.0	0.10%	882.8	0.18%
MYB105(MYB)/colamp-MYB105-DAP-Seq(GSE60143)/Homer	RATWCCGTTA	1e0	-1.083e-01	1.0000	10.0	0.35%	2361.2	0.49%
SEP3(MADS)/Arabidoposis-Flower-Sep3-ChIP-Seq/Homer	CCAAAAAGGG	1e0	-1.070e-01	1.0000	1.0	0.03%	382.5	0.08%
ASL18(LOBAS2)/colamp-ASL18-DAP-Seq(GSE60143)/Homer	CCGGAAAWTCMGGAR	1e0	-1.064e-01	1.0000	4.0	0.14%	1113.5	0.23%
SHN3(AP2EREBP)/col-SHN3-DAP-Seq(GSE60143)/Homer	CCGCCGCC	1e0	-1.051e-01	1.0000	22.0	0.76%	4703.4	0.97%
Ascl1(bHLH)/NeuralTubes-Ascl1-ChIP-Seq(GSE55840)/Homer	NNVVCAGCTGBN	1e0	-1.049e-01	1.0000	11.0	0.38%	2573.7	0.53%
BZR1(BZR)/col-BZR1-DAP-Seq(GSE60143)/Homer	NNCRCACGTGCG	1e0	-1.037e-01	1.0000	5.0	0.17%	1339.2	0.28%
Unknown-ESC-element(?)/mES-Nanog-ChIP-Seq(GSE11724)/Homer	CACAGCAGGGGG	1e0	-1.030e-01	1.0000	1.0	0.03%	388.7	0.08%
AGL63(MADS)/col-AGL63-DAP-Seq(GSE60143)/Homer	TTCCAAWWWTGG	1e0	-1.004e-01	1.0000	1.0	0.03%	392.0	0.08%
ERF11(AP2EREBP)/col-ERF11-DAP-Seq(GSE60143)/Homer	RTGGCGGCGG	1e0	-9.955e-02	1.0000	52.0	1.79%	10281.9	2.13%
bZIP28(bZIP)/col-bZIP28-DAP-Seq(GSE60143)/Homer	TGCCACGTSABH	1e0	-9.950e-02	1.0000	14.0	0.48%	3187.6	0.66%
ATHB13(Homeobox)/col-ATHB13-DAP-Seq(GSE60143)/Homer	CAATAATT	1e0	-9.844e-02	1.0000	2.0	0.07%	663.1	0.14%
ERF5(AP2EREBP)/colamp-ERF5-DAP-Seq(GSE60143)/Homer	DCMGCCGCCA	1e0	-9.739e-02	1.0000	26.0	0.90%	5498.5	1.14%
Sox4(HMG)/proB-Sox4-ChIP-Seq(GSE50066)/Homer	YCTTTGTTCC	1e0	-9.600e-02	1.0000	2.0	0.07%	668.2	0.14%
MYB113(MYB)/col-MYB113-DAP-Seq(GSE60143)/Homer	HNDAWTCMGTTAYWN	1e0	-9.362e-02	1.0000	2.0	0.07%	673.3	0.14%
MYB58(MYB)/colamp-MYB58-DAP-Seq(GSE60143)/Homer	YYYACCWACC	1e0	-9.175e-02	1.0000	2.0	0.07%	677.6	0.14%
ANAC094(NAC)/col-ANAC094-DAP-Seq(GSE60143)/Homer	DVCGTRNNNNNYACG	1e0	-8.971e-02	1.0000	1.0	0.03%	410.9	0.08%
NRF(NRF)/Promoter/Homer	STGCGCATGCGC	1e0	-8.683e-02	1.0000	8.0	0.28%	2028.6	0.42%
CDF3(C2C2dof)/colamp-CDF3-DAP-Seq(GSE60143)/Homer	AAAAGTRM	1e0	-8.436e-02	1.0000	12.0	0.41%	2855.9	0.59%
dof45(C2C2dof)/col-dof45-DAP-Seq(GSE60143)/Homer	NVAWAAAGTN	1e0	-8.036e-02	1.0000	8.0	0.28%	2053.4	0.42%
Srebp1a(bHLH)/HepG2-Srebp1a-ChIP-Seq(GSE31477)/Homer	RTCACSCCAY	1e0	-7.919e-02	1.0000	1.0	0.03%	430.4	0.09%
At5g04390(C2H2)/col200-At5g04390-DAP-Seq(GSE60143)/Homer	AGTGANDN	1e0	-7.794e-02	1.0000	67.0	2.31%	13183.0	2.72%
FEA4(bZIP)/Corn-FEA4-ChIP-Seq(GSE61954)/Homer	TGACGTCACS	1e0	-7.743e-02	1.0000	28.0	0.97%	5997.2	1.24%
LEP(AP2EREBP)/col-LEP-DAP-Seq(GSE60143)/Homer	CDCCGCCGTC	1e0	-7.628e-02	1.0000	15.0	0.52%	3493.0	0.72%
SPL14(SBP)/col-SPL14-DAP-Seq(GSE60143)/Homer	NNWHTGTACGGAHNH	1e0	-7.569e-02	1.0000	3.0	0.10%	964.2	0.20%
GBF3(bZIP)/Arabidopsis-GBF3-ChIP-Seq(GSE80564)/Homer	TGCCACGTSAYC	1e0	-7.167e-02	1.0000	10.0	0.35%	2507.0	0.52%
ERF73(AP2EREBP)/col-ERF73-DAP-Seq(GSE60143)/Homer	CCGCCGCC	1e0	-7.144e-02	1.0000	48.0	1.66%	9776.3	2.02%
NLP7(RWPRK)/col-NLP7-DAP-Seq(GSE60143)/Homer	TGRCCYTTCR	1e0	-6.901e-02	1.0000	18.0	0.62%	4127.5	0.85%
RAP26(AP2EREBP)/colamp-RAP26-DAP-Seq(GSE60143)/Homer	HDATGGCGGCGG	1e0	-6.888e-02	1.0000	73.0	2.52%	14365.3	2.97%
At5g62940(C2C2dof)/col-At5g62940-DAP-Seq(GSE60143)/Homer	WHWHHACTTTTT	1e0	-6.724e-02	1.0000	14.0	0.48%	3344.4	0.69%
COUP-TFII(NR)/Artia-Nr2f2-ChIP-Seq(GSE46497)/Homer	AGRGGTCA	1e0	-6.561e-02	1.0000	20.0	0.69%	4541.3	0.94%
At2g33710(AP2EREBP)/colamp-At2g33710-DAP-Seq(GSE60143)/Homer	WTKGCGGCKR	1e0	-6.262e-02	1.0000	105.0	3.62%	20199.5	4.18%
AT3G57600(AP2EREBP)/col-AT3G57600-DAP-Seq(GSE60143)/Homer	GGCGGTGG	1e0	-6.262e-02	1.0000	46.0	1.59%	9491.4	1.96%
Zfp809(Zf)/ES-Zfp809-ChIP-Seq(GSE70799)/Homer	GGGGCTYGKCTGGGA	1e0	-6.143e-02	1.0000	1.0	0.03%	471.9	0.10%
bZIP50(bZIP)/colamp-bZIP50-DAP-Seq(GSE60143)/Homer	GATGACGTCA	1e0	-6.062e-02	1.0000	36.0	1.24%	7642.5	1.58%
ERF4(AP2EREBP)/colamp-ERF4-DAP-Seq(GSE60143)/Homer	WDWTGGCGGCGG	1e0	-5.906e-02	1.0000	59.0	2.04%	11928.6	2.47%
PAX5(Paired,Homeobox)/GM12878-PAX5-ChIP-Seq(GSE32465)/Homer	GCAGCCAAGCRTGACH	1e0	-5.743e-02	1.0000	4.0	0.14%	1267.0	0.26%
ZEB1(Zf)/PDAC-ZEB1-ChIP-Seq(GSE64557)/Homer	VCAGGTRDRY	1e0	-5.653e-02	1.0000	13.0	0.45%	3208.0	0.66%
NeuroD1(bHLH)/Islet-NeuroD1-ChIP-Seq(GSE30298)/Homer	GCCATCTGTT	1e0	-5.486e-02	1.0000	2.0	0.07%	779.9	0.16%
MYB93(MYB)/colamp-MYB93-DAP-Seq(GSE60143)/Homer	GGTAGGTGRD	1e0	-5.404e-02	1.0000	2.0	0.07%	782.4	0.16%
At5g65130(AP2EREBP)/colamp-At5g65130-DAP-Seq(GSE60143)/Homer	CCRCCGACAWTN	1e0	-5.242e-02	1.0000	6.0	0.21%	1749.8	0.36%
ATY13(MYB)/col-ATY13-DAP-Seq(GSE60143)/Homer	YYYAACYRHH	1e0	-5.123e-02	1.0000	23.0	0.79%	5240.5	1.08%
HY5(bZIP)/colamp-HY5-DAP-Seq(GSE60143)/Homer	RRTSACGTSD	1e0	-5.067e-02	1.0000	53.0	1.83%	10925.9	2.26%
ERF3(AP2EREBP)/colamp-ERF3-DAP-Seq(GSE60143)/Homer	ATGGCGGCGG	1e0	-5.037e-02	1.0000	36.0	1.24%	7746.8	1.60%
HEB(bHLH)/mES-Heb-ChIP-Seq(GSE53233)/Homer	VCAGCTGBNN	1e0	-5.019e-02	1.0000	36.0	1.24%	7748.1	1.60%
RAP21(AP2EREBP)/colamp-RAP21-DAP-Seq(GSE60143)/Homer	BCACCGACAHNN	1e0	-4.979e-02	1.0000	3.0	0.10%	1059.0	0.22%
At1g36060(AP2EREBP)/colamp-At1g36060-DAP-Seq(GSE60143)/Homer	NNWWKGTCGGTG	1e0	-4.970e-02	1.0000	19.0	0.66%	4466.4	0.92%
AT1G71450(AP2EREBP)/col-AT1G71450-DAP-Seq(GSE60143)/Homer	DHDWTGTCGGTG	1e0	-4.950e-02	1.0000	71.0	2.45%	14252.4	2.95%
At1g75490(AP2EREBP)/colamp-At1g75490-DAP-Seq(GSE60143)/Homer	CACCGMCT	1e0	-4.769e-02	1.0000	103.0	3.55%	20080.8	4.15%
TATA-Box(TBP)/Promoter/Homer	CCTTTTAWAGSC	1e0	-4.547e-02	1.0000	1.0	0.03%	520.8	0.11%
AT5G02460(C2C2dof)/col-AT5G02460-DAP-Seq(GSE60143)/Homer	CHCCTTTT	1e0	-4.497e-02	1.0000	10.0	0.35%	2665.4	0.55%
CRE(bZIP)/Promoter/Homer	CSGTGACGTCAC	1e0	-4.443e-02	1.0000	7.0	0.24%	2019.5	0.42%
At1g77640(AP2EREBP)/col-At1g77640-DAP-Seq(GSE60143)/Homer	TGTCGGTGGA	1e0	-4.381e-02	1.0000	4.0	0.14%	1333.7	0.28%
Lhx1(Homeobox)/EmbryoCarcinoma-Lhx1-ChIP-Seq(GSE70957)/Homer	NNYTAATTAR	1e0	-4.000e-02	1.0000	1.0	0.03%	541.7	0.11%
Atf1(bZIP)/K562-ATF1-ChIP-Seq(GSE31477)/Homer	GATGACGTCA	1e0	-3.932e-02	1.0000	11.0	0.38%	2922.8	0.60%
ERF115(AP2EREBP)/colamp-ERF115-DAP-Seq(GSE60143)/Homer	WTKRCGGCGB	1e0	-3.909e-02	1.0000	102.0	3.52%	20068.4	4.15%
CRF4(AP2EREBP)/colamp-CRF4-DAP-Seq(GSE60143)/Homer	CGCCGCCA	1e0	-3.889e-02	1.0000	35.0	1.21%	7696.1	1.59%
TCP1(TCP)/col-TCP1-DAP-Seq(GSE60143)/Homer	GGGGGCCCMMCN	1e0	-3.880e-02	1.0000	1.0	0.03%	546.1	0.11%
EGL-5(Homeobox)/cElegans-L3-EGL5-ChIP-Seq(modEncode)/Homer	ATTTAATGGG	1e0	-3.856e-02	1.0000	1.0	0.03%	547.7	0.11%
ATHB5(HB)/colamp-ATHB5-DAP-Seq(GSE60143)/Homer	AATGATTG	1e0	-3.833e-02	1.0000	1.0	0.03%	548.5	0.11%
ETS(ETS)/Promoter/Homer	AACCGGAAGT	1e0	-3.792e-02	1.0000	8.0	0.28%	2288.0	0.47%
AT2G28810(C2C2dof)/colamp-AT2G28810-DAP-Seq(GSE60143)/Homer	VAAAAAGTWA	1e0	-3.676e-02	1.0000	7.0	0.24%	2074.6	0.43%
Ptf1a(bHLH)/Panc1-Ptf1a-ChIP-Seq(GSE47459)/Homer	ACAGCTGTTN	1e0	-3.614e-02	1.0000	47.0	1.62%	10015.8	2.07%
ESE1(AP2EREBP)/col-ESE1-DAP-Seq(GSE60143)/Homer	GGCGGCGG	1e0	-3.613e-02	1.0000	54.0	1.86%	11329.0	2.34%
Olig2(bHLH)/Neuron-Olig2-ChIP-Seq(GSE30882)/Homer	RCCATMTGTT	1e0	-3.586e-02	1.0000	6.0	0.21%	1854.8	0.38%
AT4G18450(AP2EREBP)/col-AT4G18450-DAP-Seq(GSE60143)/Homer	ATGGCGGCKG	1e0	-3.571e-02	1.0000	21.0	0.72%	5006.5	1.03%
Gata6(Zf)/HUG1N-GATA6-ChIP-Seq(GSE51936)/Homer	YCTTATCTBN	1e0	-3.531e-02	1.0000	3.0	0.10%	1134.7	0.23%
E-box(bHLH)/Promoter/Homer	SSGGTCACGTGA	1e0	-3.490e-02	1.0000	2.0	0.07%	868.7	0.18%
Lhx3(Homeobox)/Neuron-Lhx3-ChIP-Seq(GSE31456)/Homer	ADBTAATTAR	1e0	-3.451e-02	1.0000	3.0	0.10%	1139.7	0.24%
At5g08750(C3H)/col-At5g08750-DAP-Seq(GSE60143)/Homer	NWDTTGCGGCTR	1e0	-3.430e-02	1.0000	17.0	0.59%	4216.5	0.87%
c-Jun-CRE(bZIP)/K562-cJun-ChIP-Seq(GSE31477)/Homer	ATGACGTCATCY	1e0	-3.272e-02	1.0000	1.0	0.03%	574.1	0.12%
THRa(NR)/C17.2-THRa-ChIP-Seq(GSE38347)/Homer	GGTCANYTGAGGWCA	1e0	-2.845e-02	1.0000	1.0	0.03%	597.2	0.12%
DEAR5(AP2EREBP)/col-DEAR5-DAP-Seq(GSE60143)/Homer	NDWTGTCGGTGRWDN	1e0	-2.815e-02	1.0000	2.0	0.07%	910.2	0.19%
Unknown3/Arabidopsis-Promoters/Homer	AYTAAACCGG	1e0	-2.708e-02	1.0000	5.0	0.17%	1693.2	0.35%
PUCHI(AP2EREBP)/colamp-PUCHI-DAP-Seq(GSE60143)/Homer	GCGCCGTY	1e0	-2.692e-02	1.0000	46.0	1.59%	9997.5	2.07%
Klf9(Zf)/GBM-Klf9-ChIP-Seq(GSE62211)/Homer	GCCACRCCCACY	1e0	-2.569e-02	1.0000	6.0	0.21%	1945.0	0.40%
CCA(Myb)/Arabidopsis-CCA.GFP-ChIP-Seq(GSE70533)/Homer	AGATATYTTT	1e0	-2.475e-02	1.0000	1.0	0.03%	620.9	0.13%
Tal1	CATCTG	1e0	-2.470e-02	1.0000	10.0	0.35%	2859.6	0.59%
KLF6(Zf)/PDAC-KLF6-ChIP-Seq(GSE64557)/Homer	MKGGGYGTGGCC	1e0	-2.442e-02	1.0000	20.0	0.69%	4963.8	1.03%
Sox9(HMG)/Limb-SOX9-ChIP-Seq(GSE73225)/Homer	AGGVNCCTTTGT	1e0	-2.431e-02	1.0000	1.0	0.03%	623.5	0.13%
RAP212(AP2EREBP)/col-RAP212-DAP-Seq(GSE60143)/Homer	CGCCGCCATTTT	1e0	-2.300e-02	1.0000	27.0	0.93%	6395.3	1.32%
OBP1(C2C2dof)/col-OBP1-DAP-Seq(GSE60143)/Homer	NHHACTTTWT	1e0	-2.262e-02	1.0000	9.0	0.31%	2666.0	0.55%
TGA2(bZIP)/colamp-TGA2-DAP-Seq(GSE60143)/Homer	ACGTCAYCHH	1e0	-2.197e-02	1.0000	24.0	0.83%	5816.0	1.20%
Lhx2(Homeobox)/HFSC-Lhx2-ChIP-Seq(GSE48068)/Homer	TAATTAGN	1e0	-2.166e-02	1.0000	2.0	0.07%	961.3	0.20%
DEAR3(AP2EREBP)/colamp-DEAR3-DAP-Seq(GSE60143)/Homer	BCACCGACAWNNNNN	1e0	-2.145e-02	1.0000	6.0	0.21%	1993.0	0.41%
LBD19(LOBAS2)/colamp-LBD19-DAP-Seq(GSE60143)/Homer	CCKGAAWTTCMGGAW	1e0	-2.090e-02	1.0000	3.0	0.10%	1248.9	0.26%
AT3G52440(C2C2dof)/colamp-AT3G52440-DAP-Seq(GSE60143)/Homer	DTHACTTTTT	1e0	-1.822e-02	1.0000	4.0	0.14%	1541.5	0.32%
E2A(bHLH)/proBcell-E2A-ChIP-Seq(GSE21978)/Homer	DNRCAGCTGY	1e0	-1.814e-02	1.0000	16.0	0.55%	4251.0	0.88%
E2A(bHLH),near_PU.1/Bcell-PU.1-ChIP-Seq(GSE21512)/Homer	NVCACCTGBN	1e0	-1.814e-02	1.0000	8.0	0.28%	2504.5	0.52%
TGA6(bZIP)/colamp-TGA6-DAP-Seq(GSE60143)/Homer	TGACGTCABC	1e0	-1.789e-02	1.0000	17.0	0.59%	4465.2	0.92%
bHLH157(bHLH)/col-bHLH157-DAP-Seq(GSE60143)/Homer	KACACGTCTCTY	1e0	-1.789e-02	1.0000	8.0	0.28%	2508.8	0.52%
SeqBias: GCW-triplet	GCWGCWGCWGCW	1e0	-1.781e-02	1.0000	1581.0	54.55%	273260.9	56.48%
At1g64620(C2C2dof)/colamp-At1g64620-DAP-Seq(GSE60143)/Homer	CACTTTTT	1e0	-1.697e-02	1.0000	8.0	0.28%	2523.7	0.52%
dof43(C2C2dof)/colamp-dof43-DAP-Seq(GSE60143)/Homer	NAAAAAGTDA	1e0	-1.664e-02	1.0000	2.0	0.07%	1012.7	0.21%
Adof1(C2C2dof)/col-Adof1-DAP-Seq(GSE60143)/Homer	NRWAAAGYDV	1e0	-1.571e-02	1.0000	8.0	0.28%	2545.1	0.53%
MYB88(MYB)/col-MYB88-DAP-Seq(GSE60143)/Homer	HNACGCTCCT	1e0	-1.463e-02	1.0000	97.0	3.35%	19917.9	4.12%
AT5G66940(C2C2dof)/col-AT5G66940-DAP-Seq(GSE60143)/Homer	NNHACTTTWT	1e0	-1.147e-02	1.0000	3.0	0.10%	1376.3	0.28%
KLF3(Zf)/MEF-Klf3-ChIP-Seq(GSE44748)/Homer	NRGCCCCRCCCHBNN	1e0	-1.137e-02	1.0000	8.0	0.28%	2636.7	0.55%
TGA9(bZIP)/colamp-TGA9-DAP-Seq(GSE60143)/Homer	VTGACGTC	1e0	-1.132e-02	1.0000	25.0	0.86%	6298.9	1.30%
At4g28140(AP2EREBP)/colamp-At4g28140-DAP-Seq(GSE60143)/Homer	DCCACCGACCAW	1e0	-1.132e-02	1.0000	6.0	0.21%	2158.2	0.45%
At1g22810(AP2EREBP)/colamp-At1g22810-DAP-Seq(GSE60143)/Homer	BCACCGACANNN	1e0	-1.116e-02	1.0000	9.0	0.31%	2874.5	0.59%
TGA1(bZIP)/colamp-TGA1-DAP-Seq(GSE60143)/Homer	TGACGTCAKC	1e0	-9.224e-03	1.0000	6.0	0.21%	2210.3	0.46%
CRF10(AP2EREBP)/col100-CRF10-DAP-Seq(GSE60143)/Homer	DCCGCCGYHA	1e0	-9.153e-03	1.0000	86.0	2.97%	18198.7	3.76%
OBP3(C2C2dof)/col-OBP3-DAP-Seq(GSE60143)/Homer	NYWACTTTTT	1e0	-8.529e-03	1.0000	9.0	0.31%	2951.4	0.61%
Sp5(Zf)/mES-Sp5.Flag-ChIP-Seq(GSE72989)/Homer	RGKGGGCGGAGC	1e0	-7.806e-03	1.0000	23.0	0.79%	6034.5	1.25%
AT1G47655(C2C2dof)/colamp-AT1G47655-DAP-Seq(GSE60143)/Homer	YHACTTTTTS	1e0	-7.378e-03	1.0000	13.0	0.45%	3906.9	0.81%
NF1-halfsite(CTF)/LNCaP-NF1-ChIP-Seq(Unpublished)/Homer	YTGCCAAG	1e0	-6.883e-03	1.0000	13.0	0.45%	3928.2	0.81%
NGA4(ABI3VP1)/col-NGA4-DAP-Seq(GSE60143)/Homer	TKNTCAGGTG	1e0	-5.877e-03	1.0000	10.0	0.35%	3291.0	0.68%
Rfx6(HTH)/Min6b1-Rfx6.HA-ChIP-Seq(GSE62844)/Homer	TGTTKCCTAGCAACM	1e0	-5.870e-03	1.0000	1.0	0.03%	859.1	0.18%
ERF9(AP2EREBP)/colamp-ERF9-DAP-Seq(GSE60143)/Homer	AWATGGCGGCGG	1e0	-5.506e-03	1.0000	9.0	0.31%	3074.6	0.64%
AT1G28160(AP2EREBP)/colamp-AT1G28160-DAP-Seq(GSE60143)/Homer	GGCGGCGG	1e0	-4.983e-03	1.0000	135.0	4.66%	27706.7	5.73%
ESE3(AP2EREBP)/col-ESE3-DAP-Seq(GSE60143)/Homer	GACGGTGG	1e0	-4.949e-03	1.0000	76.0	2.62%	16694.5	3.45%
NFAT(RHD)/Jurkat-NFATC1-ChIP-Seq(Jolma_et_al.)/Homer	ATTTTCCATT	1e0	-4.887e-03	1.0000	2.0	0.07%	1246.3	0.26%
TGA4(bZIP)/colamp-TGA4-DAP-Seq(GSE60143)/Homer	RTGACGTCAKCW	1e0	-4.865e-03	1.0000	3.0	0.10%	1555.5	0.32%
BBX31(Orphan)/col-BBX31-DAP-Seq(GSE60143)/Homer	NAAAAAGTDA	1e0	-3.829e-03	1.0000	2.0	0.07%	1292.8	0.27%
Sp1(Zf)/Promoter/Homer	GGCCCCGCCCCC	1e0	-3.599e-03	1.0000	7.0	0.24%	2698.0	0.56%
Tbx5(T-box)/HL1-Tbx5.biotin-ChIP-Seq(GSE21529)/Homer	AGGTGTCA	1e0	-3.522e-03	1.0000	38.0	1.31%	9442.8	1.95%
At3g45610(C2C2dof)/col-At3g45610-DAP-Seq(GSE60143)/Homer	TWACTTTTTS	1e0	-2.757e-03	1.0000	1.0	0.03%	985.1	0.20%
AT5G63260(C3H)/col-AT5G63260-DAP-Seq(GSE60143)/Homer	RAAAAAGTRA	1e0	-2.693e-03	1.0000	3.0	0.10%	1676.6	0.35%
At2g01060(G2like)/colamp-At2g01060-DAP-Seq(GSE60143)/Homer	AGATKCBNWW	1e0	-2.538e-03	1.0000	18.0	0.62%	5364.5	1.11%
KLF14(Zf)/HEK293-KLF14.GFP-ChIP-Seq(GSE58341)/Homer	RGKGGGCGKGGC	1e0	-1.424e-03	1.0000	35.0	1.21%	9208.5	1.90%
COG1(C2C2dof)/col-COG1-DAP-Seq(GSE60143)/Homer	DAAAAAGTGA	1e0	-1.157e-03	1.0000	1.0	0.03%	1131.0	0.23%
E2F7(E2F)/Hela-E2F7-ChIP-Seq(GSE32673)/Homer	VDTTTCCCGCCA	1e0	-1.039e-03	1.0000	1.0	0.03%	1148.7	0.24%
dof24(C2C2dof)/col-dof24-DAP-Seq(GSE60143)/Homer	TWMCTTTTTG	1e0	-7.860e-04	1.0000	5.0	0.17%	2523.0	0.52%
TGA10(bZIP)/colamp-TGA10-DAP-Seq(GSE60143)/Homer	ATGACGTC	1e0	-3.630e-04	1.0000	9.0	0.31%	3786.8	0.78%
At5g18450(AP2EREBP)/col-At5g18450-DAP-Seq(GSE60143)/Homer	CACCGCTT	1e0	-3.190e-04	1.0000	73.0	2.52%	17570.7	3.63%
At3g24120(G2like)/col-At3g24120-DAP-Seq(GSE60143)/Homer	NWWAGMATMW	1e0	-3.010e-04	1.0000	18.0	0.62%	6036.8	1.25%
AT3G12130(C3H)/colamp-AT3G12130-DAP-Seq(GSE60143)/Homer	TMACTTTTTV	1e0	-2.270e-04	1.0000	5.0	0.17%	2793.1	0.58%
RAR:RXR(NR),DR5/ES-RAR-ChIP-Seq(GSE56893)/Homer	RGGTCADNNAGAGGTCAV	1e0	-0.000e+00	1.0000	0.0	0.00%	21.9	0.00%
ZNF675(Zf)/HEK293-ZNF675.GFP-ChIP-Seq(GSE58341)/Homer	ARGAGGMCAAAATGW	1e0	-0.000e+00	1.0000	0.0	0.00%	21.2	0.00%
MYB27(MYB)/colamp-MYB27-DAP-Seq(GSE60143)/Homer	TACCTAACWT	1e0	-0.000e+00	1.0000	0.0	0.00%	21.9	0.00%
WRKY17(WRKY)/colamp-WRKY17-DAP-Seq(GSE60143)/Homer	GCGTTGACTTTT	1e0	-0.000e+00	1.0000	0.0	0.00%	21.5	0.00%
PQM-1(?)/cElegans-L3-ChIP-Seq(modEncode)/Homer	ACTGATAAGA	1e0	-0.000e+00	1.0000	0.0	0.00%	236.1	0.05%
ZNF669(Zf)/HEK293-ZNF669.GFP-ChIP-Seq(GSE58341)/Homer	GARTGGTCATCGCCC	1e0	-0.000e+00	1.0000	0.0	0.00%	114.7	0.02%
BIM1(bHLH)/colamp-BIM1-DAP-Seq(GSE60143)/Homer	NNNNNNVTCACGTGM	1e0	-0.000e+00	1.0000	0.0	0.00%	143.9	0.03%
X-box(HTH)/NPC-H3K4me1-ChIP-Seq(GSE16256)/Homer	GGTTGCCATGGCAA	1e0	-0.000e+00	1.0000	0.0	0.00%	51.0	0.01%
Pax7(Paired,Homeobox),long/Myoblast-Pax7-ChIP-Seq(GSE25064)/Homer	TAATCHGATTAC	1e0	-0.000e+00	1.0000	0.0	0.00%	13.7	0.00%
Pax7(Paired,Homeobox)/Myoblast-Pax7-ChIP-Seq(GSE25064)/Homer	TAATCAATTA	1e0	-0.000e+00	1.0000	0.0	0.00%	13.8	0.00%
REST-NRSF(Zf)/Jurkat-NRSF-ChIP-Seq/Homer	GGMGCTGTCCATGGTGCTGA	1e0	-0.000e+00	1.0000	0.0	0.00%	13.8	0.00%
Bcl6(Zf)/Liver-Bcl6-ChIP-Seq(GSE31578)/Homer	NNNCTTTCCAGGAAA	1e0	-0.000e+00	1.0000	0.0	0.00%	312.0	0.06%
AT3G10580(MYBrelated)/colamp-AT3G10580-DAP-Seq(GSE60143)/Homer	TACCTAACWNHW	1e0	-0.000e+00	1.0000	0.0	0.00%	94.0	0.02%
ZBTB12(Zf)/HEK293-ZBTB12.GFP-ChIP-Seq(GSE58341)/Homer	NGNTCTAGAACCNGV	1e0	-0.000e+00	1.0000	0.0	0.00%	54.6	0.01%
MafK(bZIP)/C2C12-MafK-ChIP-Seq(GSE36030)/Homer	GCTGASTCAGCA	1e0	-0.000e+00	1.0000	0.0	0.00%	55.2	0.01%
Reverb(NR),DR2/RAW-Reverba.biotin-ChIP-Seq(GSE45914)/Homer	GTRGGTCASTGGGTCA	1e0	-0.000e+00	1.0000	0.0	0.00%	87.0	0.02%
ZML1(C2C2gata)/colamp-ZML1-DAP-Seq(GSE60143)/Homer	ATCWYRACCGTTSRW	1e0	-0.000e+00	1.0000	0.0	0.00%	66.5	0.01%
RFX(HTH)/K562-RFX3-ChIP-Seq(SRA012198)/Homer	CGGTTGCCATGGCAAC	1e0	-0.000e+00	1.0000	0.0	0.00%	57.0	0.01%
WRKY26(WRKY)/colamp-WRKY26-DAP-Seq(GSE60143)/Homer	CGTTGACTWDKN	1e0	-0.000e+00	1.0000	0.0	0.00%	188.0	0.04%
EBNA1(EBV-virus)/Raji-EBNA1-ChIP-Seq(GSE30709)/Homer	GGYAGCAYDTGCTDCCCNNN	1e0	-0.000e+00	1.0000	0.0	0.00%	7.3	0.00%
TGA5(bZIP)/col-TGA5-DAP-Seq(GSE60143)/Homer	NNGATGACGTCATCN	1e0	-0.000e+00	1.0000	0.0	0.00%	457.2	0.09%
ZNF692(Zf)/HEK293-ZNF692.GFP-ChIP-Seq(GSE58341)/Homer	GTGGGCCCCA	1e0	-0.000e+00	1.0000	0.0	0.00%	614.8	0.13%
bZIP:IRF(bZIP,IRF)/Th17-BatF-ChIP-Seq(GSE39756)/Homer	NAGTTTCABTHTGACTNW	1e0	-0.000e+00	1.0000	0.0	0.00%	59.9	0.01%
Unknown2/Arabidopsis-Promoters/Homer	AAACGACGTCGTTTT	1e0	-0.000e+00	1.0000	0.0	0.00%	59.1	0.01%
IRF3(IRF)/BMDM-Irf3-ChIP-Seq(GSE67343)/Homer	AGTTTCAKTTTC	1e0	-0.000e+00	1.0000	0.0	0.00%	278.7	0.06%
At2g03500(G2like)/col-At2g03500-DAP-Seq(GSE60143)/Homer	WWAGAATATTCT	1e0	-0.000e+00	1.0000	0.0	0.00%	170.3	0.04%
PRDM1(Zf)/Hela-PRDM1-ChIP-Seq(GSE31477)/Homer	ACTTTCACTTTC	1e0	-0.000e+00	1.0000	0.0	0.00%	112.1	0.02%
TRP2(MYBrelated)/colamp-TRP2-DAP-Seq(GSE60143)/Homer	TAAACCCT	1e0	-0.000e+00	1.0000	0.0	0.00%	112.5	0.02%
Brn2(POU,Homeobox)/NPC-Brn2-ChIP-Seq(GSE35496)/Homer	ATGAATATTC	1e0	-0.000e+00	1.0000	0.0	0.00%	22.9	0.00%
GATA:SCL(Zf,bHLH)/Ter119-SCL-ChIP-Seq(GSE18720)/Homer	CRGCTGBNGNSNNSAGATAA	1e0	-0.000e+00	1.0000	0.0	0.00%	22.1	0.00%
HNF4a(NR),DR1/HepG2-HNF4a-ChIP-Seq(GSE25021)/Homer	CARRGKBCAAAGTYCA	1e0	-0.000e+00	1.0000	0.0	0.00%	22.4	0.00%
PAX6(Paired,Homeobox)/Forebrain-Pax6-ChIP-Seq(GSE66961)/Homer	NGTGTTCAVTSAAGCGKAAA	1e0	-0.000e+00	1.0000	0.0	0.00%	22.9	0.00%
ATHB18(Homeobox)/colamp-ATHB18-DAP-Seq(GSE60143)/Homer	YCAATSATTG	1e0	-0.000e+00	1.0000	0.0	0.00%	22.9	0.00%
GATA6(C2C2gata)/col200-GATA6-DAP-Seq(GSE60143)/Homer	TAGATCTARAHH	1e0	-0.000e+00	1.0000	0.0	0.00%	23.0	0.00%
EIN3(EIL)/col-EIN3-DAP-Seq(GSE60143)/Homer	ARATTCAATGWATYT	1e0	-0.000e+00	1.0000	0.0	0.00%	53.8	0.01%
Rfx2(HTH)/LoVo-RFX2-ChIP-Seq(GSE49402)/Homer	GTTGCCATGGCAACM	1e0	-0.000e+00	1.0000	0.0	0.00%	70.0	0.01%
MYB40(MYB)/col-MYB40-DAP-Seq(GSE60143)/Homer	TGGTAGGTRARA	1e0	-0.000e+00	1.0000	0.0	0.00%	42.2	0.01%
CEBP:CEBP(bZIP)/MEF-Chop-ChIP-Seq(GSE35681)/Homer	NTNATGCAAYMNNHTGMAAY	1e0	-0.000e+00	1.0000	0.0	0.00%	23.5	0.00%
FRS9(ND)/col-FRS9-DAP-Seq(GSE60143)/Homer	RGAGAGAGAAAG	1e0	-0.000e+00	1.0000	0.0	0.00%	23.3	0.00%
HSFA1E(HSF)/col-HSFA1E-DAP-Seq(GSE60143)/Homer	TTCTAGAAGCTTCTA	1e0	-0.000e+00	1.0000	0.0	0.00%	23.5	0.00%
Hand2(bHLH)/Mesoderm-Hand2-ChIP-Seq(GSE61475)/Homer	TGACANARRCCAGRC	1e0	-0.000e+00	1.0000	0.0	0.00%	162.6	0.03%
Prop1(Homeobox)/GHFT1-PROP1.biotin-ChIP-Seq(GSE77302)/Homer	NTAATBNAATTA	1e0	-0.000e+00	1.0000	0.0	0.00%	162.5	0.03%
ETS:E-box(ETS,bHLH)/HPC7-Scl-ChIP-Seq(GSE22178)/Homer	AGGAARCAGCTG	1e0	-0.000e+00	1.0000	0.0	0.00%	41.0	0.01%
GFY(?)/Promoter/Homer	ACTACAATTCCC	1e0	-0.000e+00	1.0000	0.0	0.00%	40.7	0.01%
VIP1(bZIP)/col-VIP1-DAP-Seq(GSE60143)/Homer	NTTGACAGCTGTCAN	1e0	-0.000e+00	1.0000	0.0	0.00%	49.4	0.01%
LXRE(NR),DR4/RAW-LXRb.biotin-ChIP-Seq(GSE21512)/Homer	RGGTTACTANAGGTCA	1e0	-0.000e+00	1.0000	0.0	0.00%	41.4	0.01%
NFkB-p50,p52(RHD)/Monocyte-p50-ChIP-Chip(Schreiber_et_al.)/Homer	GGGGGAATCCCC	1e0	-0.000e+00	1.0000	0.0	0.00%	41.3	0.01%
SVP(MADS)/col-SVP-DAP-Seq(GSE60143)/Homer	ANTTWCCHAATTTGG	1e0	-0.000e+00	1.0000	0.0	0.00%	172.5	0.04%
T1ISRE(IRF)/ThioMac-Ifnb-Expression/Homer	ACTTTCGTTTCT	1e0	-0.000e+00	1.0000	0.0	0.00%	32.5	0.01%
NFAT:AP1(RHD,bZIP)/Jurkat-NFATC1-ChIP-Seq(Jolma_et_al.)/Homer	SARTGGAAAAWRTGAGTCAB	1e0	-0.000e+00	1.0000	0.0	0.00%	10.4	0.00%
ZNF467(Zf)/HEK293-ZNF467.GFP-ChIP-Seq(GSE58341)/Homer	TGGGGAAGGGCM	1e0	-0.000e+00	1.0000	0.0	0.00%	10.5	0.00%
AT2G28920(ND)/col-AT2G28920-DAP-Seq(GSE60143)/Homer	WAGATATTTWTW	1e0	-0.000e+00	1.0000	0.0	0.00%	10.2	0.00%
REM16(ABI3VP1)/col-REM16-DAP-Seq(GSE60143)/Homer	DTTTTTSCCGSMAAA	1e0	-0.000e+00	1.0000	0.0	0.00%	10.3	0.00%
Unknown1/Arabidopsis-Promoters/Homer	RGGGTAWWWTHGTAA	1e0	-0.000e+00	1.0000	0.0	0.00%	10.3	0.00%
WRKY7(WRKY)/colamp-WRKY7-DAP-Seq(GSE60143)/Homer	AAAAGTCAACGSHWD	1e0	-0.000e+00	1.0000	0.0	0.00%	10.3	0.00%
Barx1(Homeobox)/Stomach-Barx1.3xFlag-ChIP-Seq(GSE69483)/Homer	AAACMATTAN	1e0	-0.000e+00	1.0000	0.0	0.00%	152.1	0.03%
Mef2c(MADS)/GM12878-Mef2c-ChIP-Seq(GSE32465)/Homer	DCYAAAAATAGM	1e0	-0.000e+00	1.0000	0.0	0.00%	27.4	0.01%
AT1G24250(Orphan)/col-AT1G24250-DAP-Seq(GSE60143)/Homer	KTDGTTGGTDGTTGG	1e0	-0.000e+00	1.0000	0.0	0.00%	27.4	0.01%
ZNF143|STAF(Zf)/CUTLL-ZNF143-ChIP-Seq(GSE29600)/Homer	ATTTCCCAGVAKSCY	1e0	-0.000e+00	1.0000	0.0	0.00%	256.8	0.05%
NFkB-p65-Rel(RHD)/ThioMac-LPS-Expression(GSE23622)/Homer	GGAAATTCCC	1e0	-0.000e+00	1.0000	0.0	0.00%	90.4	0.02%
GATA1(C2C2gata)/colamp-GATA1-DAP-Seq(GSE60143)/Homer	DDWWYYAGATCTRRW	1e0	-0.000e+00	1.0000	0.0	0.00%	241.4	0.05%
CTCF-SatelliteElement(Zf?)/CD4+-CTCF-ChIP-Seq(Barski_et_al.)/Homer	TGCAGTTCCMVNWRTGGCCA	1e0	-0.000e+00	1.0000	0.0	0.00%	5.5	0.00%
Mef2d(MADS)/Retina-Mef2d-ChIP-Seq(GSE61391)/Homer	GCTATTTTTAGC	1e0	-0.000e+00	1.0000	0.0	0.00%	5.7	0.00%
AT1G10720(BSD)/col-AT1G10720-DAP-Seq(GSE60143)/Homer	TTCTAGAAKCTTCTA	1e0	-0.000e+00	1.0000	0.0	0.00%	5.7	0.00%
GT1(Trihelix)/col-GT1-DAP-Seq(GSE60143)/Homer	TTAACCATGGTTAAD	1e0	-0.000e+00	1.0000	0.0	0.00%	5.7	0.00%
HDG1(Homeobox)/col100-HDG1-DAP-Seq(GSE60143)/Homer	DDYAATTAATGH	1e0	-0.000e+00	1.0000	0.0	0.00%	5.1	0.00%
GLI3(Zf)/Limb-GLI3-ChIP-Chip(GSE11077)/Homer	CGTGGGTGGTCC	1e0	-0.000e+00	1.0000	0.0	0.00%	33.2	0.01%
p53(p53)/Saos-p53-ChIP-Seq(GSE15780)/Homer	RRCATGYCYRGRCATGYYYN	1e0	-0.000e+00	1.0000	0.0	0.00%	33.4	0.01%
p53(p53)/Saos-p53-ChIP-Seq/Homer	RRCATGYCYRGRCATGYYYN	1e0	-0.000e+00	1.0000	0.0	0.00%	33.4	0.01%
TATA-box/Drosophila-Promoters/Homer	CTATAAAAGCSV	1e0	-0.000e+00	1.0000	0.0	0.00%	33.9	0.01%
SpiB(ETS)/OCILY3-SPIB-ChIP-Seq(GSE56857)/Homer	AAAGRGGAAGTG	1e0	-0.000e+00	1.0000	0.0	0.00%	179.7	0.04%
IRF:BATF(IRF:bZIP)/pDC-Irf8-ChIP-Seq(GSE66899)/Homer	CTTTCANTATGACTV	1e0	-0.000e+00	1.0000	0.0	0.00%	14.4	0.00%
NFkB-p65(RHD)/GM12787-p65-ChIP-Seq(GSE19485)/Homer	WGGGGATTTCCC	1e0	-0.000e+00	1.0000	0.0	0.00%	14.7	0.00%
PBX1(Homeobox)/MCF7-PBX1-ChIP-Seq(GSE28007)/Homer	GSCTGTCACTCA	1e0	-0.000e+00	1.0000	0.0	0.00%	14.4	0.00%
AT1G04880(ARID)/colamp-AT1G04880-DAP-Seq(GSE60143)/Homer	AAACTATATADTATA	1e0	-0.000e+00	1.0000	0.0	0.00%	14.5	0.00%
TSO1(CPP)/col-TSO1-DAP-Seq(GSE60143)/Homer	RAATTTRAAW	1e0	-0.000e+00	1.0000	0.0	0.00%	15.0	0.00%
p73(p53)/Trachea-p73-ChIP-Seq(PRJNA310161)/Homer	NRRRCAWGTCCDGRCATGYY	1e0	-0.000e+00	1.0000	0.0	0.00%	17.8	0.00%
TCFL2(HMG)/K562-TCF7L2-ChIP-Seq(GSE29196)/Homer	ACWTCAAAGG	1e0	-0.000e+00	1.0000	0.0	0.00%	17.0	0.00%
HSF21(HSF)/col-HSF21-DAP-Seq(GSE60143)/Homer	CTTCTAGAAGMTTYW	1e0	-0.000e+00	1.0000	0.0	0.00%	17.2	0.00%
LBD2(LOBAS2)/colamp-LBD2-DAP-Seq(GSE60143)/Homer	TCCGAWTTTTTCGGN	1e0	-0.000e+00	1.0000	0.0	0.00%	48.6	0.01%
Hnf1(Homeobox)/Liver-Foxa2-Chip-Seq(GSE25694)/Homer	GGTTAAWCATTAA	1e0	-0.000e+00	1.0000	0.0	0.00%	4.1	0.00%
NF1:FOXA1(CTF,Forkhead)/LNCAP-FOXA1-ChIP-Seq(GSE27824)/Homer	WNTGTTTRYTTTGGCA	1e0	-0.000e+00	1.0000	0.0	0.00%	4.4	0.00%
At5g22890(C2H2)/col-At5g22890-DAP-Seq(GSE60143)/Homer	NSAGGTKWTATCTGD	1e0	-0.000e+00	1.0000	0.0	0.00%	4.5	0.00%
FOXM1(Forkhead)/MCF7-FOXM1-ChIP-Seq(GSE72977)/Homer	TRTTTACTTW	1e0	-0.000e+00	1.0000	0.0	0.00%	155.5	0.03%
OCT:OCT(POU,Homeobox)/NPC-OCT6-ChIP-Seq(GSE43916)/Homer	YATGCATATRCATRT	1e0	-0.000e+00	1.0000	0.0	0.00%	34.9	0.01%
AT5G25475(ABI3VP1)/col-AT5G25475-DAP-Seq(GSE60143)/Homer	RNNRNCAAGCADNDB	1e0	-0.000e+00	1.0000	0.0	0.00%	34.9	0.01%
DAG2(C2C2dof)/col-DAG2-DAP-Seq(GSE60143)/Homer	WWTTHACTTTTT	1e0	-0.000e+00	1.0000	0.0	0.00%	428.2	0.09%
OBP4(C2C2dof)/col-OBP4-DAP-Seq(GSE60143)/Homer	WTTHACTTTTTB	1e0	-0.000e+00	1.0000	0.0	0.00%	91.5	0.02%
At2g45680(TCP)/colamp-At2g45680-DAP-Seq(GSE60143)/Homer	GTGGGNCCCACNDND	1e0	-0.000e+00	1.0000	0.0	0.00%	28.3	0.01%
AT2G33550(Trihelix)/colamp-AT2G33550-DAP-Seq(GSE60143)/Homer	TTTAAGGGCAYTTTT	1e0	-0.000e+00	1.0000	0.0	0.00%	176.0	0.04%
NF-E2(bZIP)/K562-NFE2-ChIP-Seq(GSE31477)/Homer	GATGACTCAGCA	1e0	-0.000e+00	1.0000	0.0	0.00%	6.6	0.00%
MYB94(MYB)/col-MYB94-DAP-Seq(GSE60143)/Homer	WGGTRGTTGGKA	1e0	-0.000e+00	1.0000	0.0	0.00%	6.2	0.00%
GATA3(Zf),DR4/iTreg-Gata3-ChIP-Seq(GSE20898)/Homer	AGATGKDGAGATAAG	1e0	-0.000e+00	1.0000	0.0	0.00%	25.5	0.01%
HAT5(Homeobox)/colamp-HAT5-DAP-Seq(GSE60143)/Homer	DCAATWATTG	1e0	-0.000e+00	1.0000	0.0	0.00%	25.4	0.01%
bZIP52(bZIP)/colamp-bZIP52-DAP-Seq(GSE60143)/Homer	NDNHCAGCTGTCANN	1e0	-0.000e+00	1.0000	0.0	0.00%	232.3	0.05%
Nur77(NR)/K562-NR4A1-ChIP-Seq(GSE31363)/Homer	TGACCTTTNCNT	1e0	-0.000e+00	1.0000	0.0	0.00%	78.4	0.02%
RUNX2(Runt)/PCa-RUNX2-ChIP-Seq(GSE33889)/Homer	NWAACCACADNN	1e0	-0.000e+00	1.0000	0.0	0.00%	325.4	0.07%
ZNF415(Zf)/HEK293-ZNF415.GFP-ChIP-Seq(GSE58341)/Homer	GRTGMTRGAGCC	1e0	-0.000e+00	1.0000	0.0	0.00%	399.3	0.08%
GATA3(Zf),DR8/iTreg-Gata3-ChIP-Seq(GSE20898)/Homer	AGATSTNDNNDSAGATAASN	1e0	-0.000e+00	1.0000	0.0	0.00%	29.6	0.01%
Tcf3(HMG)/mES-Tcf3-ChIP-Seq(GSE11724)/Homer	ASWTCAAAGG	1e0	-0.000e+00	1.0000	0.0	0.00%	63.7	0.01%
Fox:Ebox(Forkhead,bHLH)/Panc1-Foxa2-ChIP-Seq(GSE47459)/Homer	NNNVCTGWGYAAACASN	1e0	-0.000e+00	1.0000	0.0	0.00%	84.2	0.02%
Tcf4(HMG)/Hct116-Tcf4-ChIP-Seq(SRA012054)/Homer	ASATCAAAGGVA	1e0	-0.000e+00	1.0000	0.0	0.00%	86.8	0.02%
MYB63(MYB)/col-MYB63-DAP-Seq(GSE60143)/Homer	BHYACCWACCHH	1e0	-0.000e+00	1.0000	0.0	0.00%	86.9	0.02%
BORIS(Zf)/K562-CTCFL-ChIP-Seq(GSE32465)/Homer	CNNBRGCGCCCCCTGSTGGC	1e0	-0.000e+00	1.0000	0.0	0.00%	60.6	0.01%
At3g09600(MYBrelated)/colamp-At3g09600-DAP-Seq(GSE60143)/Homer	AAAATATCTT	1e0	-0.000e+00	1.0000	0.0	0.00%	151.7	0.03%
Rfx5(HTH)/GM12878-Rfx5-ChIP-Seq(GSE31477)/Homer	SCCTAGCAACAG	1e0	-0.000e+00	1.0000	0.0	0.00%	308.4	0.06%
PAX3:FKHR-fusion(Paired,Homeobox)/Rh4-PAX3:FKHR-ChIP-Seq(GSE19063)/Homer	ACCRTGACTAATTNN	1e0	-0.000e+00	1.0000	0.0	0.00%	16.3	0.00%
MYB44(MYB)/colamp-MYB44-DAP-Seq(GSE60143)/Homer	CVGTTWWKTCNGTTA	1e0	-0.000e+00	1.0000	0.0	0.00%	16.8	0.00%
Six1(Homeobox)/Myoblast-Six1-ChIP-Chip(GSE20150)/Homer	GKVTCADRTTWC	1e0	-0.000e+00	1.0000	0.0	0.00%	108.5	0.02%
DMRT1(DM)/Testis-DMRT1-ChIP-Seq(GSE64892)/Homer	TWGHWACAWTGTWDC	1e0	-0.000e+00	1.0000	0.0	0.00%	3.2	0.00%
DUX4(Homeobox)/Myoblasts-DUX4.V5-ChIP-Seq(GSE75791)/Homer	NWTAAYCYAATCAWN	1e0	-0.000e+00	1.0000	0.0	0.00%	3.9	0.00%
HRE(HSF)/HepG2-HSF1-ChIP-Seq(GSE31477)/Homer	BSTTCTRGAABVTTCYAGAA	1e0	-0.000e+00	1.0000	0.0	0.00%	3.4	0.00%
PU.1:IRF8(ETS:IRF)/pDC-Irf8-ChIP-Seq(GSE66899)/Homer	GGAAGTGAAAST	1e0	-0.000e+00	1.0000	0.0	0.00%	3.5	0.00%
ZNF322(Zf)/HEK293-ZNF322.GFP-ChIP-Seq(GSE58341)/Homer	GAGCCTGGTACTGWGCCTGR	1e0	-0.000e+00	1.0000	0.0	0.00%	3.4	0.00%
ZSCAN22(Zf)/HEK293-ZSCAN22.GFP-ChIP-Seq(GSE58341)/Homer	SMCAGTCWGAKGGAGGAGGC	1e0	-0.000e+00	1.0000	0.0	0.00%	3.3	0.00%
AGL25(MADS)/colamp-AGL25-DAP-Seq(GSE60143)/Homer	TTTCCATWTWTGGAA	1e0	-0.000e+00	1.0000	0.0	0.00%	4.0	0.00%
AT1G72740(MYBrelated)/colamp-AT1G72740-DAP-Seq(GSE60143)/Homer	NNWWAMCCTAAHWNN	1e0	-0.000e+00	1.0000	0.0	0.00%	3.8	0.00%
FOXA1(Forkhead)/LNCAP-FOXA1-ChIP-Seq(GSE27824)/Homer	WAAGTAAACA	1e0	-0.000e+00	1.0000	0.0	0.00%	125.1	0.03%
Mef2a(MADS)/HL1-Mef2a.biotin-ChIP-Seq(GSE21529)/Homer	CYAAAAATAG	1e0	-0.000e+00	1.0000	0.0	0.00%	125.5	0.03%
TGA3(bZIP)/colamp-TGA3-DAP-Seq(GSE60143)/Homer	WTGATGACGTCATCW	1e0	-0.000e+00	1.0000	0.0	0.00%	307.7	0.06%
GATA(Zf),IR4/iTreg-Gata3-ChIP-Seq(GSE20898)/Homer	NAGATWNBNATCTNN	1e0	-0.000e+00	1.0000	0.0	0.00%	26.4	0.01%
MafF(bZIP)/HepG2-MafF-ChIP-Seq(GSE31477)/Homer	HWWGTCAGCAWWTTT	1e0	-0.000e+00	1.0000	0.0	0.00%	27.0	0.01%
DEL1(E2FDP)/colamp-DEL1-DAP-Seq(GSE60143)/Homer	TTCCCGCCAA	1e0	-0.000e+00	1.0000	0.0	0.00%	26.7	0.01%
Srebp2(bHLH)/HepG2-Srebp2-ChIP-Seq(GSE31477)/Homer	CGGTCACSCCAC	1e0	-0.000e+00	1.0000	0.0	0.00%	240.6	0.05%
At1g69690(TCP)/colamp-At1g69690-DAP-Seq(GSE60143)/Homer	NHGTGGGGCCCACHW	1e0	-0.000e+00	1.0000	0.0	0.00%	61.6	0.01%
PRDM14(Zf)/H1-PRDM14-ChIP-Seq(GSE22767)/Homer	RGGTCTCTAACY	1e0	-0.000e+00	1.0000	0.0	0.00%	72.8	0.02%
E-box/Drosophila-Promoters/Homer	AACAGCTGTTHN	1e0	-0.000e+00	1.0000	0.0	0.00%	80.2	0.02%
HSFA6A(HSF)/col-HSFA6A-DAP-Seq(GSE60143)/Homer	RGAAGNTTCTAGAAN	1e0	-0.000e+00	1.0000	0.0	0.00%	19.8	0.00%
IRF1(IRF)/PBMC-IRF1-ChIP-Seq(GSE43036)/Homer	GAAAGTGAAAGT	1e0	-0.000e+00	1.0000	0.0	0.00%	68.7	0.01%
HNF1b(Homeobox)/PDAC-HNF1B-ChIP-Seq(GSE64557)/Homer	GTTAATNATTAA	1e0	-0.000e+00	1.0000	0.0	0.00%	1.9	0.00%
bHLH122(bHLH)/col100-bHLH122-DAP-Seq(GSE60143)/Homer	NDDCAASTTGHHNWW	1e0	-0.000e+00	1.0000	0.0	0.00%	1.8	0.00%
ATHB20(Homeobox)/colamp-ATHB20-DAP-Seq(GSE60143)/Homer	CAATHATT	1e0	-0.000e+00	1.0000	0.0	0.00%	195.0	0.04%
Twist(bHLH)/HMLE-TWIST1-ChIP-Seq(Chang_et_al)/Homer	VCAKCTGGNNNCCAGMTGBN	1e0	-0.000e+00	1.0000	0.0	0.00%	79.4	0.02%
AGL95(ND)/col-AGL95-DAP-Seq(GSE60143)/Homer	TTCTAGAAGCTTCTA	1e0	-0.000e+00	1.0000	0.0	0.00%	39.1	0.01%
Nrf2(bZIP)/Lymphoblast-Nrf2-ChIP-Seq(GSE37589)/Homer	HTGCTGAGTCAT	1e0	-0.000e+00	1.0000	0.0	0.00%	36.1	0.01%
Oct6(POU,Homeobox)/NPC-Pou3f1-ChIP-Seq(GSE35496)/Homer	WATGCAAATGAG	1e0	-0.000e+00	1.0000	0.0	0.00%	9.5	0.00%
AT1G23810(Orphan)/col-AT1G23810-DAP-Seq(GSE60143)/Homer	TTCTAGAAGSTTCTA	1e0	-0.000e+00	1.0000	0.0	0.00%	9.8	0.00%
CDM1(C3H)/colamp-CDM1-DAP-Seq(GSE60143)/Homer	CCGAWAWTWTCGGAN	1e0	-0.000e+00	1.0000	0.0	0.00%	9.6	0.00%
FOXA1(Forkhead)/MCF7-FOXA1-ChIP-Seq(GSE26831)/Homer	WAAGTAAACA	1e0	-0.000e+00	1.0000	0.0	0.00%	77.0	0.02%
Phox2a(Homeobox)/Neuron-Phox2a-ChIP-Seq(GSE31456)/Homer	YTAATYNRATTA	1e0	-0.000e+00	1.0000	0.0	0.00%	107.5	0.02%
At5g58900(MYBrelated)/colamp-At5g58900-DAP-Seq(GSE60143)/Homer	WWWTYTTATCTWWWW	1e0	-0.000e+00	1.0000	0.0	0.00%	108.0	0.02%
EKLF(Zf)/Erythrocyte-Klf1-ChIP-Seq(GSE20478)/Homer	NWGGGTGTGGCY	1e0	-0.000e+00	1.0000	0.0	0.00%	145.4	0.03%
Foxa2(Forkhead)/Liver-Foxa2-ChIP-Seq(GSE25694)/Homer	CYTGTTTACWYW	1e0	-0.000e+00	1.0000	0.0	0.00%	147.3	0.03%
At5g52660(MYBrelated)/colamp-At5g52660-DAP-Seq(GSE60143)/Homer	HAAAAATATCTW	1e0	-0.000e+00	1.0000	0.0	0.00%	62.3	0.01%
HSF7(HSF)/colamp-HSF7-DAP-Seq(GSE60143)/Homer	TTCTAGAAGCTTCTA	1e0	-0.000e+00	1.0000	0.0	0.00%	62.7	0.01%
DMRT6(DM)/Testis-DMRT6-ChIP-Seq(GSE60440)/Homer	YDGHTACAWTGTADC	1e0	-0.000e+00	1.0000	0.0	0.00%	2.2	0.00%
MafB(bZIP)/BMM-Mafb-ChIP-Seq(GSE75722)/Homer	WNTGCTGASTCAGCANWTTY	1e0	-0.000e+00	1.0000	0.0	0.00%	2.4	0.00%
CArG(MADS)/PUER-Srf-ChIP-Seq(Sullivan_et_al.)/Homer	CCATATATGGNM	1e0	-0.000e+00	1.0000	0.0	0.00%	2.3	0.00%
bHLH80(bHLH)/col-bHLH80-DAP-Seq(GSE60143)/Homer	NNNNDCAASTTGHNN	1e0	-0.000e+00	1.0000	0.0	0.00%	2.3	0.00%
PLT1(AP2EREBP)/colamp-PLT1-DAP-Seq(GSE60143)/Homer	GCACGAWTYCCGAGG	1e0	-0.000e+00	1.0000	0.0	0.00%	3.0	0.00%
SFP1/SacCer-Promoters/Homer	DDAAAAATTTTY	1e0	-0.000e+00	1.0000	0.0	0.00%	3.0	0.00%
JunD(bZIP)/K562-JunD-ChIP-Seq/Homer	ATGACGTCATCN	1e0	-0.000e+00	1.0000	0.0	0.00%	366.5	0.08%
SOC1(MADS)/Seedling-SOC1-ChIP-Seq(GSE45846)/Homer	TWCCAWWTWTGG	1e0	-0.000e+00	1.0000	0.0	0.00%	81.1	0.02%
TCP17(TCP)/col-TCP17-DAP-Seq(GSE60143)/Homer	GTGGTCCCCA	1e0	-0.000e+00	1.0000	0.0	0.00%	81.4	0.02%
PGR(NR)/EndoStromal-PGR-ChIP-Seq(GSE69539)/Homer	AAGAACATWHTGTTC	1e0	-0.000e+00	1.0000	0.0	0.00%	71.6	0.01%
TR4(NR),DR1/Hela-TR4-ChIP-Seq(GSE24685)/Homer	GAGGTCAAAGGTCA	1e0	-0.000e+00	1.0000	0.0	0.00%	11.1	0.00%
HSFB4(HSF)/col-HSFB4-DAP-Seq(GSE60143)/Homer	TTCTAGAAGCTTCTA	1e0	-0.000e+00	1.0000	0.0	0.00%	11.3	0.00%
FOXA1:AR(Forkhead,NR)/LNCAP-AR-ChIP-Seq(GSE27824)/Homer	AGTAAACAAAAAAGAACAND	1e0	-0.000e+00	1.0000	0.0	0.00%	8.5	0.00%
Brn1(POU,Homeobox)/NPC-Brn1-ChIP-Seq(GSE35496)/Homer	TATGCWAATBAV	1e0	-0.000e+00	1.0000	0.0	0.00%	8.4	0.00%
Foxa3(Forkhead)/Liver-Foxa3-ChIP-Seq(GSE77670)/Homer	BSNTGTTTACWYWGN	1e0	-0.000e+00	1.0000	0.0	0.00%	8.7	0.00%
OCT4-SOX2-TCF-NANOG(POU,Homeobox,HMG)/mES-Oct4-ChIP-Seq(GSE11431)/Homer	ATTTGCATAACAATG	1e0	-0.000e+00	1.0000	0.0	0.00%	8.2	0.00%
Pit1+1bp(Homeobox)/GCrat-Pit1-ChIP-Seq(GSE58009)/Homer	ATGCATAATTCA	1e0	-0.000e+00	1.0000	0.0	0.00%	8.9	0.00%
Pitx1:Ebox(Homeobox,bHLH)/Hindlimb-Pitx1-ChIP-Seq(GSE41591)/Homer	YTAATTRAWWCCAGATGT	1e0	-0.000e+00	1.0000	0.0	0.00%	8.5	0.00%
At1g13300(G2like)/col-At1g13300-DAP-Seq(GSE60143)/Homer	GAATCTWAGATTCYN	1e0	-0.000e+00	1.0000	0.0	0.00%	8.4	0.00%
bHLH18(bHLH)/col-bHLH18-DAP-Seq(GSE60143)/Homer	CACGTGTTYCACGTG	1e0	-0.000e+00	1.0000	0.0	0.00%	8.3	0.00%
HSFB3(HSF)/colamp-HSFB3-DAP-Seq(GSE60143)/Homer	TTCTAGAAGMTTHTW	1e0	-0.000e+00	1.0000	0.0	0.00%	8.4	0.00%
LCL1(MYBrelated)/colamp-LCL1-DAP-Seq(GSE60143)/Homer	NAAAATATCTWHWWN	1e0	-0.000e+00	1.0000	0.0	0.00%	8.6	0.00%
IDD2(C2H2)/colamp-IDD2-DAP-Seq(GSE60143)/Homer	HAVAAAAMGACAAAA	1e0	-0.000e+00	1.0000	0.0	0.00%	137.3	0.03%
bZIP69(bZIP)/col-bZIP69-DAP-Seq(GSE60143)/Homer	GACAGCTGKCAW	1e0	-0.000e+00	1.0000	0.0	0.00%	84.0	0.02%
bZIP42(bZIP)/colamp-bZIP42-DAP-Seq(GSE60143)/Homer	GCCACGTCAGCA	1e0	-0.000e+00	1.0000	0.0	0.00%	37.5	0.01%
At4g38000(C2C2dof)/col-At4g38000-DAP-Seq(GSE60143)/Homer	WWWTWACTTTTT	1e0	-0.000e+00	1.0000	0.0	0.00%	234.5	0.05%
Tbx20(T-box)/Heart-Tbx20-ChIP-Seq(GSE29636)/Homer	GGTGYTGACAGS	1e0	-0.000e+00	1.0000	0.0	0.00%	196.4	0.04%
HSF6(HSF)/col-HSF6-DAP-Seq(GSE60143)/Homer	TTYTAGAAGCTTCTA	1e0	-0.000e+00	1.0000	0.0	0.00%	82.6	0.02%
GRHL2(CP2)/HBE-GRHL2-ChIP-Seq(GSE46194)/Homer	AAACYKGTTWDACMRGTTTB	1e0	-0.000e+00	1.0000	0.0	0.00%	106.2	0.02%
STAT5(Stat)/mCD4+-Stat5-ChIP-Seq(GSE12346)/Homer	RTTTCTNAGAAA	1e0	-0.000e+00	1.0000	0.0	0.00%	202.2	0.04%
Jun-AP1(bZIP)/K562-cJun-ChIP-Seq(GSE31477)/Homer	GATGASTCATCN	1e0	-0.000e+00	1.0000	0.0	0.00%	132.2	0.03%
Mef2b(MADS)/HEK293-Mef2b.V5-ChIP-Seq(GSE67450)/Homer	GCTATTTTTGGM	1e0	-0.000e+00	1.0000	0.0	0.00%	122.5	0.03%
Brachyury(T-box)/Mesoendoderm-Brachyury-ChIP-exo(GSE54963)/Homer	ANTTMRCASBNNNGTGYKAAN	1e0	0.000e+00	1.0000	0.0	0.00%	0.0	0.00%
CTCF(Zf)/CD4+-CTCF-ChIP-Seq(Barski_et_al.)/Homer	AYAGTGCCMYCTRGTGGCCA	1e0	0.000e+00	1.0000	0.0	0.00%	0.0	0.00%
GATA(Zf),IR3/iTreg-Gata3-ChIP-Seq(GSE20898)/Homer	NNNNNBAGATAWYATCTVHN	1e0	0.000e+00	1.0000	0.0	0.00%	0.0	0.00%
GFY-Staf(?,Zf)/Promoter/Homer	RACTACAATTCCCAGAAKGC	1e0	0.000e+00	1.0000	0.0	0.00%	0.0	0.00%
HOXA2(Homeobox)/mES-Hoxa2-ChIP-Seq(Donaldson_et_al.)/Homer	GYCATCMATCAT	1e0	0.000e+00	1.0000	0.0	0.00%	1.0	0.00%
Oct4:Sox17(POU,Homeobox,HMG)/F9-Sox17-ChIP-Seq(GSE44553)/Homer	CCATTGTATGCAAAT	1e0	0.000e+00	1.0000	0.0	0.00%	0.0	0.00%
OCT:OCT(POU,Homeobox,IR1)/NPC-Brn2-ChIP-Seq(GSE35496)/Homer	ATGAATWATTCATGA	1e0	0.000e+00	1.0000	0.0	0.00%	0.8	0.00%
OCT:OCT(POU,Homeobox)/NPC-Brn1-ChIP-Seq(GSE35496)/Homer	ATGAATATTCATGAG	1e0	0.000e+00	1.0000	0.0	0.00%	0.0	0.00%
Pax7(Paired,Homeobox),longest/Myoblast-Pax7-ChIP-Seq(GSE25064)/Homer	NTAATTDGCYAATTANNWWD	1e0	0.000e+00	1.0000	0.0	0.00%	0.0	0.00%
RARg(NR)/ES-RARg-ChIP-Seq(GSE30538)/Homer	AGGTCAAGGTCA	1e0	0.000e+00	1.0000	0.0	0.00%	0.0	0.00%
Ronin(THAP)/ES-Thap11-ChIP-Seq(GSE51522)/Homer	RACTACAACTCCCAGVAKGC	1e0	0.000e+00	1.0000	0.0	0.00%	0.0	0.00%
ZFP3(Zf)/HEK293-ZFP3.GFP-ChIP-Seq(GSE58341)/Homer	GGGTTTTGAAGGATGARTAGGAGTT	1e0	0.000e+00	1.0000	0.0	0.00%	0.0	0.00%
ZNF136(Zf)/HEK293-ZNF136.GFP-ChIP-Seq(GSE58341)/Homer	YTKGATAHAGTATTCTWGGTNGGCA	1e0	0.000e+00	1.0000	0.0	0.00%	0.0	0.00%
ZNF16(Zf)/HEK293-ZNF16.GFP-ChIP-Seq(GSE58341)/Homer	MACCTTCYATGGCTCCCTAKTGCCY	1e0	0.000e+00	1.0000	0.0	0.00%	0.0	0.00%
ZNF382(Zf)/HEK293-ZNF382.GFP-ChIP-Seq(GSE58341)/Homer	GNCTGTASTRNTGBCTCHTT	1e0	0.000e+00	1.0000	0.0	0.00%	0.0	0.00%
ZNF41(Zf)/HEK293-ZNF41.GFP-ChIP-Seq(GSE58341)/Homer	CCTCATGGTGYCYTWYTCCCTTGTG	1e0	0.000e+00	1.0000	0.0	0.00%	0.0	0.00%
ZNF528(Zf)/HEK293-ZNF528.GFP-ChIP-Seq(GSE58341)/Homer	AGAAATGACTTCCCT	1e0	0.000e+00	1.0000	0.0	0.00%	0.0	0.00%
Ik-1	NHTTGGGAATRCC	1e0	0.000e+00	1.0000	2898.0	100.00%	483781.2	100.00%
dHNF4(NR)/Fly-HNF4-ChIP-Seq(GSE73675)/Homer	GGTCCAAAGTCCAMT	1e0	0.000e+00	1.0000	0.0	0.00%	0.0	0.00%
AGL13(MADS)/col-AGL13-DAP-Seq(GSE60143)/Homer	TWCCAWWTWTGGWAA	1e0	0.000e+00	1.0000	0.0	0.00%	0.8	0.00%
AT2G20400(G2like)/colamp-AT2G20400-DAP-Seq(GSE60143)/Homer	DNVGAATATTCBNHN	1e0	0.000e+00	1.0000	0.0	0.00%	0.0	0.00%
AT4G12670(MYBrelated)/col-AT4G12670-DAP-Seq(GSE60143)/Homer	AGGGTTTAGGGTTTA	1e0	0.000e+00	1.0000	0.0	0.00%	0.0	0.00%
BPC6(BBRBPC)/col-BPC6-DAP-Seq(GSE60143)/Homer	YTYTCTCTCTCTCTA	1e0	0.000e+00	1.0000	0.0	0.00%	0.0	0.00%
HAT1(Homeobox)/col-HAT1-DAP-Seq(GSE60143)/Homer	SCAATCATTGNN	1e0	0.000e+00	1.0000	0.0	0.00%	0.0	0.00%
HDG7(HB)/col-HDG7-DAP-Seq(GSE60143)/Homer	WGCATTTAATGC	1e0	0.000e+00	1.0000	0.0	0.00%	1.0	0.00%
MYB39(MYB)/col-MYB39-DAP-Seq(GSE60143)/Homer	WWAARKTAGGTGRAA	1e0	0.000e+00	1.0000	0.0	0.00%	0.0	0.00%
PCF/Arabidopsis-Promoters/Homer	NNWWWTGGGCYTDDN	1e0	0.000e+00	1.0000	0.0	0.00%	0.0	0.00%
PLT3(AP2EREBP)/col-PLT3-DAP-Seq(GSE60143)/Homer	GCACGNWTHYCGAGG	1e0	0.000e+00	1.0000	0.0	0.00%	0.9	0.00%
TF3A(C2H2)/col-TF3A-DAP-Seq(GSE60143)/Homer	NNDDGAGGAGGWNNN	1e0	0.000e+00	1.0000	0.0	0.00%	0.0	0.00%
VRN1(ABI3VP1)/col-VRN1-DAP-Seq(GSE60143)/Homer	TTTTTTTTTT	1e0	0.000e+00	1.0000	0.0	0.00%	0.0	0.00%
WRKY45(WRKY)/col-WRKY45-DAP-Seq(GSE60143)/Homer	HNNNKTTGACTWWNH	1e0	0.000e+00	1.0000	0.0	0.00%	0.0	0.00%
LIN-15B(Zf)/cElegans-L3-LIN15B-ChIP-Seq(modEncode)/Homer	CARTGGAGCGCRYTTGCATT	1e0	0.000e+00	1.0000	0.0	0.00%	0.0	0.00%
bZIP44(bZIP)/colamp-bZIP44-DAP-Seq(GSE60143)/Homer	NDTGCCACGTCAGCH	1e0	0.000e+00	1.0000	0.0	0.00%	177.5	0.04%
ISRE(IRF)/ThioMac-LPS-Expression(GSE23622)/Homer	AGTTTCASTTTC	1e0	0.000e+00	1.0000	0.0	0.00%	47.4	0.01%
GRE(NR),IR3/RAW264.7-GRE-ChIP-Seq(Unpublished)/Homer	VAGRACAKWCTGTYC	1e0	0.000e+00	1.0000	0.0	0.00%	288.8	0.06%
